# Supplementary material for: National variability in Americans’ COVID-19 protective behaviors: Implications for vaccine roll-out
Source: PLoS One. 2021 Nov 5;16(11):e0259257. doi: 10.1371/journal.pone.0259257 (PMC8570526; doi:10.1371/journal.pone.0259257)
Supplement: S1 Data — (CSV) [file pone.0259257.s002.csv]

CaseId	WEIGHT	GENDER	EDUC4	EMPLOY	REGION4	PersonalCrimJust_Ever	Income_relativeMedian	incomedummy_LESS25K	incomedummy_25to49K	incomedummy_50to84K	incomedummy_85to150K	incomedummy_OVER150K	PersonalMisuse_Lifetime	Education_COLLEGE	EMPLOYED_vs_NOT	Median_Income	StPlcyCt	Groups10_measure	SixFeet_measure	WearMask_measure	WashHands_react_01	Age_18to30	Age_31to59	Age_60plus	EmergHtspt_Adjusted	PartyID5	RACE_White	RACE_Black	RACE_OtherMixed	RACE_Hispanic	RACE_Asian	PersonalCOVIDTest	PersonalPositive
51	1.048879638	2	3	4	4	0	1	0	0	1	0	0	0	1	0	1	5	0	1	1	1	0	0	1	0	2	1	0	0	0	0	0	0
59	1.133792454	2	4	1	2	0	2	0	0	0	1	0	0	1	1	0	5	1	1	1	1	0	1	0	0	1	0	1	0	0	0	0	0
64	0.682401069	1	2	4	2	0	1	0	1	0	0	0	0	0	0	1	4	0	1	1	0	0	0	1	0	1	1	0	0	0	0	0	0
67	0.507797164	2	4	1	3	0	2	0	0	0	1	0	0	1	1	0	5	0	1	0	1	0	1	0	0	4	1	0	0	0	0	0	0
71	0.632919966	1	4	1	2	0	2	0	0	0	1	0	0	1	1	0	5	1	1	0	1	0	1	0	0	5	1	0	0	0	0	0	0
87	1.415175642	2	2	4	3	0	2	0	0	0	1	0	0	0	0	0	6	1	1	1	1	0	0	1	0	5	1	0	0	0	0	0	0
94	0.550596162	2	4	1	3	0	2	0	0	0	1	0	0	1	1	0	5	1	1	1	1	0	1	0	0	5	1	0	0	0	0	0	0
96	0.327576633	2	3	1	2	0	1	0	1	0	0	0	0	1	1	1	6	1	1	1	1	0	1	0	0	5	1	0	0	0	0	0	0
97	1.555324606	2	2	1	2	0	1	0	1	0	0	0	0	0	1	1	6	0	0	1	1	0	1	0	0	5	1	0	0	0	0	0	0
101	1.174787293	2	4	1	2	0	2	0	0	0	1	0	0	1	1	0	6	1	1	1	1	0	1	0	0	2	1	0	0	0	0	0	0
102	0.260777245	1	3	1	2	0	1	0	0	1	0	0	0	1	1	1	6	0	0	0	0	0	0	1	0	5	1	0	0	0	0	0	0
107	0.473247422	2	4	3	3	0	1	0	1	0	0	0	0	1	0	1	5	1	1	1	1	0	1	0	0	1	1	0	0	0	0	0	0
122	1.852780139	2	2	6	1	0	2	0	0	0	1	0	0	0	0	0	6	0	1	1	1	0	1	0	0	5	1	0	0	0	0	0	0
127	1.597838849	1	2	4	3	0	2	0	0	1	0	0	0	0	0	0	5	1	1	0	0	0	1	0	0	1	0	1	0	0	0	1	1
135	0.970219966	1	3	1	3	1	2	0	0	1	0	0	0	1	1	0	5	1	1	1	1	0	1	0	0	1	0	0	1	0	0	0	0
142	1.490209811	1	3	1	2	0	1	0	1	0	0	0	0	1	1	1	5	1	1	1	1	1	0	0	0	2	1	0	0	0	0	0	0
150	0.518148646	1	4	1	3	0	2	0	0	1	0	0	0	1	1	0	6	0	1	0	1	0	1	0	0	4	1	0	0	0	0	0	0
153	0.780484055	1	4	4	1	0	1	0	0	1	0	0	0	1	0	1	6	0	1	0	1	0	0	1	0	1	1	0	0	0	0	0	0
158	1.12439656	2	2	3	2	0	1	1	0	0	0	0	0	0	0	1	6	1	1	0	0	1	0	0	0	1	0	1	0	0	0	0	0
162	0.560324183	2	4	1	3	0	2	0	0	1	0	0	0	1	1	0	5	1	1	1	1	0	1	0	0	2	1	0	0	0	0	0	0
164	0.459884877	1	3	3	2	0	1	1	0	0	0	0	0	1	0	1	6	0	1	1	1	0	0	1	0	3	0	1	0	0	0	0	0
168	0.372567064	2	4	1	4	0	2	0	0	0	1	0	0	1	1	0	5	1	1	1	1	0	0	1	0	1	1	0	0	0	0	0	0
186	1.506608744	1	1	4	3	0	2	0	0	0	0	1	0	0	0	0	5	1	1	1	1	0	0	1	0	5	1	0	0	0	0	0	0
191	1.193894999	1	4	4	2	0	1	0	1	0	0	0	0	1	0	1	5	1	1	0	1	0	0	1	0	2	1	0	0	0	0	0	0
192	1.029136424	1	3	1	2	0	2	0	0	0	1	0	0	1	1	0	6	0	1	0	1	0	1	0	0	2	1	0	0	0	0	0	0
204	0.646285864	2	4	6	4	0	2	0	0	0	1	0	0	1	0	0	5	1	1	1	1	0	1	0	0	3	0	0	0	0	1	0	0
211	1.140365392	2	4	1	2	0	2	0	0	1	0	0	0	1	1	0	6	1	1	0	1	0	1	0	0	5	1	0	0	0	0	0	0
213	0.964005434	1	3	1	2	0	1	0	0	1	0	0	0	1	1	1	4	1	1	0	1	0	1	0	0	3	1	0	0	0	0	0	0
243	1.402562477	2	3	4	3	0	1	0	1	0	0	0	0	1	0	1	6	0	1	0	1	0	0	1	0	5	1	0	0	0	0	0	0
250	0.432950201	2	3	1	1	0	2	0	0	0	1	0	0	1	1	0	6	1	1	1	1	0	1	0	1	2	1	0	0	0	0	1	1
252	0.605277201	2	4	1	2	0	1	0	1	0	0	0	0	1	1	1	5	1	1	0	1	0	1	0	0	5	1	0	0	0	0	0	0
258	0.368710555	1	3	4	3	0	2	0	0	1	0	0	0	1	0	0	6	1	1	0	1	0	0	1	0	4	1	0	0	0	0	0	0
265	0.38523904	2	3	2	2	0	1	1	0	0	0	0	0	1	1	1	5	1	1	1	1	0	1	0	0	1	0	1	0	0	0	0	0
266	0.711970272	1	4	1	2	0	2	0	0	0	0	1	0	1	1	0	4	1	1	1	1	0	1	0	0	1	1	0	0	0	0	0	0
273	0.428305016	1	3	5	2	0	1	0	1	0	0	0	1	1	0	1	5	0	0	0	1	0	0	1	0	4	1	0	0	0	0	0	0
288	0.818552463	2	4	1	3	0	2	0	0	0	1	0	0	1	1	0	5	1	1	1	1	0	1	0	0	1	1	0	0	0	0	0	0
301	0.290326802	2	4	1	3	0	2	0	0	0	1	0	0	1	1	0	5	1	1	0	1	0	1	0	0	1	0	1	0	0	0	0	0
307	0.894907266	2	4	6	2	0	2	0	0	0	1	0	0	1	0	0	6	1	1	0	1	0	1	0	0	1	1	0	0	0	0	0	0
310	0.793637111	2	3	1	2	0	1	0	1	0	0	0	0	1	1	1	6	1	0	0	1	0	1	0	0	5	1	0	0	0	0	0	0
325	0.413850437	2	3	1	3	0	2	0	0	1	0	0	0	1	1	0	4	0	1	0	0	0	1	0	0	4	1	0	0	0	0	0	0
328	0.746645664	1	2	1	2	0	1	0	1	0	0	0	0	0	1	1	4	0	1	0	1	0	0	1	0	1	1	0	0	0	0	0	0
330	0.400826412	1	3	1	1	0	1	0	1	0	0	0	0	1	1	1	6	0	1	0	0	0	1	0	1	5	1	0	0	0	0	0	0
336	1.461201042	2	4	1	1	0	2	0	0	0	1	0	0	1	1	0	6	1	1	1	1	0	1	0	1	2	1	0	0	0	0	0	0
343	2.530655427	1	2	5	3	1	1	1	0	0	0	0	0	0	0	1	5	1	1	1	1	0	1	0	0	5	1	0	0	0	0	0	0
344	0.410581746	2	4	1	2	0	2	0	0	0	1	0	0	1	1	0	5	1	1	1	1	0	1	0	0	1	1	0	0	0	0	0	0
349	0.177664546	2	3	6	4	0	2	0	0	0	1	0	0	1	0	0	5	1	1	0	1	0	1	0	0	5	1	0	0	0	0	0	0
350	0.311726153	1	4	1	3	0	1	0	0	1	0	0	0	1	1	1	6	1	1	1	1	0	1	0	1	1	1	0	0	0	0	0	0
353	2.396718864	1	2	1	1	0	2	0	0	1	0	0	0	0	1	0	6	1	1	1	1	0	1	0	0	5	1	0	0	0	0	0	0
356	1.138496432	1	4	1	2	0	2	0	0	0	0	1	0	1	1	0	6	1	1	1	1	0	1	0	0	2	1	0	0	0	0	0	0
359	0.720554415	2	4	2	3	0	2	0	0	0	1	0	0	1	1	0	5	1	0	0	1	0	0	1	0	3	1	0	0	0	0	0	0
362	0.394462255	1	4	1	4	0	2	0	0	0	1	0	0	1	1	0	4	1	1	0	0	0	1	0	0	5	1	0	0	0	0	0	0
364	0.365503376	2	3	6	2	0	2	0	0	0	0	1	0	1	0	0	4	1	1	0	1	0	1	0	0	1	1	0	0	0	0	0	0
366	0.675033323	2	4	1	1	0	2	0	0	0	1	0	0	1	1	0	4	1	1	1	1	0	1	0	0	1	1	0	0	0	0	0	0
369	1.686192243	1	1	4	3	0	2	0	0	1	0	0	0	0	0	0	4	1	1	0	1	0	0	1	0	1	1	0	0	0	0	0	0
373	0.78966654	1	4	1	1	0	2	0	0	0	0	1	0	1	1	0	6	1	1	0	1	0	1	0	1	5	1	0	0	0	0	0	0
374	1.128374954	2	1	1	2	1	1	0	0	1	0	0	0	0	1	1	1	1	1	1	1	0	1	0	0	1	0	0	1	0	0	0	0
376	1.963595272	2	3	6	3	1	1	0	1	0	0	0	0	1	0	1	4	1	1	1	1	0	1	0	0	1	0	0	1	0	0	1	0
378	0.310696603	2	3	6	2	0	2	0	0	0	1	0	0	1	0	0	5	1	1	0	1	0	1	0	0	4	1	0	0	0	0	0	0
381	0.958121231	1	2	1	2	0	2	0	0	1	0	0	0	0	1	0	5	1	1	1	1	0	1	0	0	4	1	0	0	0	0	0	0
394	0.2212242	1	3	4	4	0	1	0	1	0	0	0	0	1	0	1	5	0	1	1	1	0	0	1	0	2	1	0	0	0	0	0	0
410	0.786281177	2	3	4	3	0	1	1	0	0	0	0	0	1	0	1	4	1	1	1	1	0	0	1	0	4	1	0	0	0	0	0	0
416	0.699524586	2	3	1	2	0	2	0	0	0	1	0	0	1	1	0	6	1	1	1	0	0	1	0	0	5	1	0	0	0	0	0	0
422	0.606525149	1	3	1	1	0	2	0	0	0	1	0	0	1	1	0	6	1	1	1	1	0	1	0	0	1	1	0	0	0	0	0	0
430	1.701849095	1	3	1	1	0	2	0	0	0	1	0	1	1	1	0	6	0	1	1	1	0	1	0	0	5	1	0	0	0	0	0	0
440	0.450646042	2	4	1	2	0	2	0	0	0	1	0	0	1	1	0	4	0	1	1	1	0	1	0	0	1	1	0	0	0	0	0	0
449	1.29225113	2	4	3	3	0	2	0	0	0	1	0	0	1	0	0	6	1	1	1	1	0	1	0	0	5	1	0	0	0	0	0	0
452	1.160179718	2	1	5	3	0	1	1	0	0	0	0	0	0	0	1	6	1	1	1	1	0	1	0	0	3	1	0	0	0	0	0	0
460	0.431671436	2	3	5	3	0	1	1	0	0	0	0	1	1	0	1	5	1	1	1	1	0	1	0	0	2	0	1	0	0	0	0	0
464	0.625706246	1	3	2	2	0	2	0	0	0	1	0	0	1	1	0	4	1	1	1	1	0	0	1	0	5	1	0	0	0	0	0	0
472	0.456780619	1	3	4	3	1	1	1	0	0	0	0	1	1	0	1	4	1	1	1	1	0	0	1	0	5	1	0	0	0	0	0	0
473	0.555451598	1	3	1	2	0	2	0	0	0	1	0	0	1	1	0	6	1	1	1	1	0	1	0	0	5	1	0	0	0	0	0	0
474	0.454518465	1	3	4	4	0	1	0	1	0	0	0	0	1	0	1	5	0	1	1	1	0	0	1	0	5	1	0	0	0	0	0	0
476	1.921534342	1	4	2	1	0	2	0	0	0	1	0	0	1	1	0	6	1	1	1	1	0	0	1	0	5	1	0	0	0	0	0	0
478	0.845699322	1	2	1	4	0	2	0	0	1	0	0	0	0	1	0	4	0	1	0	1	0	0	1	0	5	1	0	0	0	0	0	0
482	0.752333259	1	2	4	4	0	1	1	0	0	0	0	0	0	0	1	5	1	1	1	1	0	0	1	0	1	1	0	0	0	0	0	0
487	0.453600156	2	3	4	2	0	2	0	0	0	1	0	0	1	0	0	6	1	1	1	1	0	0	1	0	1	1	0	0	0	0	0	0
488	1.419237332	2	3	1	1	0	2	0	0	0	1	0	0	1	1	0	5	1	1	1	1	0	1	0	0	5	0	0	0	0	1	0	0
491	1.422958463	2	4	1	2	0	2	0	0	0	1	0	0	1	1	0	5	1	1	1	1	0	0	1	0	5	1	0	0	0	0	0	0
501	0.492182388	1	3	5	2	1	1	0	1	0	0	0	1	1	0	1	5	0	0	0	1	0	1	0	1	1	1	0	0	0	0	0	0
509	0.330826751	1	3	5	4	1	1	1	0	0	0	0	0	1	0	1	5	1	1	1	1	0	1	0	0	1	0	1	0	0	0	1	0
511	1.612685136	2	2	4	1	0	1	0	1	0	0	0	0	0	0	1	6	0	1	1	1	0	0	1	1	1	1	0	0	0	0	0	0
520	0.662398895	2	3	1	4	0	1	1	0	0	0	0	1	1	1	1	5	0	1	1	1	0	1	0	0	3	1	0	0	0	0	0	0
522	0.516351307	2	2	6	3	0	1	1	0	0	0	0	0	0	0	1	5	1	1	1	1	0	1	0	1	3	1	0	0	0	0	0	0
524	0.282507117	2	4	1	2	0	1	0	1	0	0	0	0	1	1	1	6	1	1	1	1	0	1	0	0	4	0	1	0	0	0	0	0
529	1.402379251	1	2	1	4	0	1	0	1	0	0	0	0	0	1	1	5	0	0	0	1	1	0	0	0	5	1	0	0	0	0	0	0
543	0.330092269	2	4	5	4	0	1	0	0	1	0	0	0	1	0	1	5	1	1	1	1	0	1	0	0	2	1	0	0	0	0	0	0
546	0.968404874	1	4	1	1	0	2	0	0	0	1	0	0	1	1	0	4	1	1	1	1	0	1	0	0	2	1	0	0	0	0	0	0
548	0.428487957	2	4	2	2	0	2	0	0	1	0	0	0	1	1	0	6	1	1	1	1	0	1	0	0	2	1	0	0	0	0	0	0
567	0.536709259	1	3	1	4	0	2	0	0	0	1	0	0	1	1	0	5	1	1	0	0	0	1	0	0	3	1	0	0	0	0	0	0
582	1.422407542	2	4	1	4	0	2	0	0	0	1	0	0	1	1	0	5	0	0	1	1	0	1	0	0	4	1	0	0	0	0	0	0
586	1.299960622	1	4	1	2	0	2	0	0	0	1	0	0	1	1	0	6	1	1	0	1	0	1	0	0	5	1	0	0	0	0	0	0
599	0.79998656	2	4	1	3	0	2	0	0	0	0	1	0	1	1	0	6	1	1	1	1	0	1	0	0	4	1	0	0	0	0	0	0
601	2.809879031	1	2	5	3	0	1	0	1	0	0	0	0	0	0	1	5	1	1	1	1	0	1	0	0	4	1	0	0	0	0	0	0
613	0.525294124	1	4	1	4	0	2	0	0	0	1	0	0	1	1	0	5	1	1	1	1	0	1	0	0	2	0	0	1	0	0	0	0
614	1.043712188	2	4	1	3	0	2	0	0	0	0	1	0	1	1	0	4	1	1	1	1	0	1	0	0	5	0	0	1	0	0	0	0
622	0.612313523	1	4	1	4	0		0	0	0	1	0	0	1	1		5	1	1	1	1	0	1	0	0	1	1	0	0	0	0	0	0
628	0.278551161	2	4	1	2	0	1	0	1	0	0	0	0	1	1	1	5	1	1	1	1	0	1	0	0	2	1	0	0	0	0	0	0
642	0.288543147	1	4	1	2	0	1	0	0	1	0	0	1	1	1	1	6	1	1	1	1	0	1	0	0	2	1	0	0	0	0	0	0
643	0.392839744	1	4	1	2	0	1	0	1	0	0	0	0	1	1	1	1	1	1	1	1	0	1	0	0	1	1	0	0	0	0	0	0
651	0.355115355	1	4	1	2	0	2	0	0	0	1	0	0	1	1	0	5	1	1	0	1	0	1	0	0	1	1	0	0	0	0	0	0
652	1.947514611	1	3	2	4	1	1	0	1	0	0	0	1	1	1	1	5	0	1	0	1	0	1	0	0	1	0	0	0	0	1	1	1
654	3.398980856	1	2	1	1	0	1	0	0	1	0	0	0	0	1	1	6	1	1	1	1	0	1	0	1	1	0	1	0	0	0	0	0
674	0.785099183	2	4	1	4	0	1	0	0	1	0	0	0	1	1	1	5	1	1	0	1	0	1	0	0	3	0	0	0	0	1	0	0
682	0.784656857	1	3	6	1	0	2	0	0	1	0	0	0	1	0	0	6	1	0	1	1	0	0	1	0	3	1	0	0	0	0	0	0
684	0.510994797	2	4	4	1	0	2	0	0	0	1	0	0	1	0	0	6	0	1	1	1	0	0	1	0	1	1	0	0	0	0	0	0
686	0.978085616	1	4	1	3	0	2	0	0	0	1	0	0	1	1	0	5	1	1	1	1	0	1	0	0	2	0	1	0	0	0	0	0
698	0.789782453	2	4	1	2	0	2	0	0	0	1	0	0	1	1	0	6	1	1	1	1	0	1	0	0	1	1	0	0	0	0	0	0
700	0.784215847	1	4	1	3	0	2	0	0	0	1	0	0	1	1	0	5	1	1	1	1	0	1	0	0	1	1	0	0	0	0	0	0
701	0.916317546	2	3	1	2	0	2	0	0	1	0	0	0	1	1	0	6	0	0	1	1	0	1	0	0	5	1	0	0	0	0	0	0
703	0.613483096	2	3	6	3	0	2	0	0	0	1	0	0	1	0	0	5	1	0	0	1	0	1	0	0	5	1	0	0	0	0	0	0
711	0.352059629	2	3	1	2	0	1	0	1	0	0	0	0	1	1	1	6	1	1	1	1	0	1	0	0	2	0	1	0	0	0	0	0
719	1.206388176	2	3	4	4	0	2	0	0	1	0	0	0	1	0	0	4	1	1	0	0	0	0	1	0	5	0	0	1	0	0	0	0
720	0.567524338	2	4	1	2	0	2	0	0	1	0	0	0	1	1	0	6	1	1	1	1	0	1	0	0	5	0	0	0	0	1	0	0
721	1.398628596	1	3	1	1	0	2	0	0	0	0	1	0	1	1	0	6	1	1	1	1	0	1	0	1	3	1	0	0	0	0	0	0
730	0.425114762	1	3	4	3	0	1	0	0	1	0	0	1	1	0	1	5	0	1	0	1	0	0	1	0	5	1	0	0	0	0	0	0
741	0.819368553	1	4	1	1	0	2	0	0	0	1	0	0	1	1	0	6	1	0	0	1	0	1	0	0	5	0	1	0	0	0	0	0
750	1.139576583	2	4	4	1	0	2	0	0	0	1	0	0	1	0	0	6	1	1	1	1	0	0	1	0	1	1	0	0	0	0	0	0
764	1.320667351	2	2	4	1	0	1	0	1	0	0	0	0	0	0	1	4	0	0	0	1	0	0	1	1	1	1	0	0	0	0	0	0
774	2.0843723	2	3	1	3	1	1	0	1	0	0	0	0	1	1	1	5	1	0	1	1	1	0	0	0	4	0	1	0	0	0	1	0
778	0.237832122	2	4	1	2	0	1	0	1	0	0	0	0	1	1	1	6	1	1	1	1	0	1	0	0	3	0	1	0	0	0	0	0
794	0.838931688	2	2	1	3	0	1	1	0	0	0	0	0	0	1	1	5	0	1	1	1	1	0	0	0	3	0	0	0	1	0	0	0
801	0.804932583	1	4	1	3	0	1	0	1	0	0	0	0	1	1	1	4	1	1	1	1	0	1	0	0	5	1	0	0	0	0	0	0
806	0.691584554	1	4	1	3	0	1	1	0	0	0	0	0	1	1	1	5	1	1	1	1	0	0	1	0	2	0	0	1	0	0	0	0
813	1.713007175	1	1	5	3	0	1	1	0	0	0	0	0	0	0	1	6	1	0	0	1	0	1	0	0	3	0	1	0	0	0	0	0
816	0.892716983	2	4	1	3	0	2	0	0	0	1	0	0	1	1	0	5	1	0	1	1	0	1	0	0	5	1	0	0	0	0	1	0
820	5.441717102	2	2	3	4	0	1	0	1	0	0	0	0	0	0	1	5	1	1	1	1	1	0	0	0	1	0	0	0	1	0	0	0
850	0.765392705	1	3	4	2	0	1	0	1	0	0	0	0	1	0	1	5	1	1	1	1	0	0	1	0	1	1	0	0	0	0	0	0
862	0.645885644	1	3	5	4	0	1	1	0	0	0	0	0	1	0	1	5	1	1	1	1	0	1	0	0	5	0	0	0	0	1	0	0
867	0.95418061	1	1	4	3	0	1	1	0	0	0	0	0	0	0	1	5	0	1	1	1	0	0	1	0	2	1	0	0	0	0	0	0
870	0.496339363	2	4	1	4	0	2	0	0	0	0	1	0	1	1	0	5	1	1	1	1	0	0	1	0	1	1	0	0	0	0	0	0
873	2.598299948	2	3	3	3	0	2	0	0	1	0	0	0	1	0	0	6	1	0	1	1	1	0	0	0	3	0	0	1	0	0	0	0
881	0.319480556	2	4	2	2	0	2	0	0	0	1	0	0	1	1	0	6	1	1	1	1	0	1	0	0	1	1	0	0	0	0	0	0
882	0.51292838	1	2	4	3	0	1	1	0	0	0	0	0	0	0	1	5	1	1	0	1	0	0	1	0	5	1	0	0	0	0	0	0
892	0.752213747	2	4	1	3	0	2	0	0	0	1	0	0	1	1	0	4	0	1	1	1	0	1	0	0	4	0	0	0	1	0	0	0
901	2.354538696	2	2	6	2	1	2	0	0	0	1	0	0	0	0	0	6	1	0	0	1	0	1	0	0	4	1	0	0	0	0	0	0
903	2.227512768	2	1	1	1	0	1	1	0	0	0	0	0	0	1	1	6	1	1	1	1	0	1	0	1	1	0	1	0	0	0	0	0
906	0.821819093	2	4	2	1	0	2	0	0	0	1	0	0	1	1	0	5	1	1	0	1	0	1	0	0	1	0	0	0	0	1	0	0
908	2.481803686	1	4	3	4	0	2	0	0	1	0	0	0	1	0	0	5	1	1	1	1	1	0	0	0	3	0	0	0	0	1	0	0
912	1.592521732	1	4	1	1	0	2	0	0	1	0	0	0	1	1	0	6	1	1	1	1	0	1	0	0	4	1	0	0	0	0	0	0
920	1.372347387	1	1	1	3	0	1	0	0	1	0	0	0	0	1	1	5	1	1	1	1	0	0	1	0	4	1	0	0	0	0	0	0
931	0.946031817	1	4	1	1	0	2	0	0	0	0	1	0	1	1	0	4	1	1	1	1	0	1	0	1	1	1	0	0	0	0	0	0
934	0.570279238	1	4	1	1	1	1	0	0	1	0	0	0	1	1	1	6	0	0	0	1	0	1	0	0	2	0	0	0	0	1	0	0
935	0.38773326	2	4	2	3	0	2	0	0	0	0	1	0	1	1	0	5	1	1	1	1	0	0	1	0	1	0	1	0	0	0	0	0
951	2.054720293	2	2	1	2	1	2	0	0	0	1	0	1	0	1	0	6	1	1	1	0	0	1	0	0	5	1	0	0	0	0	1	0
955	2.219221324	1	1	2	4	0	1	1	0	0	0	0	0	0	1	1	5	0	0	0	1	1	0	0	0	5	0	0	0	1	0	0	0
957	1.745027026	1	4	1	1	0	2	0	0	0	0	1	0	1	1	0	6	1	1	0	1	0	1	0	0	1	1	0	0	0	0	0	0
977	1.04494923	1	4	1	4	0	1	0	0	1	0	0	0	1	1	1	6	1	1	1	1	0	0	1	0	1	1	0	0	0	0	1	0
986	0.951649541	1	4	1	1	0	2	0	0	0	0	1	0	1	1	0	6	1	1	1	1	0	1	0	1	5	0	0	0	0	1	1	0
995	2.466465013	1	2	4	3	1	1	0	1	0	0	0	0	0	0	1	5	1	1	0	1	0	0	1	0	1	0	1	0	0	0	0	0
1007	0.346890504	2	3	1	1	1	1	1	0	0	0	0	0	1	1	1	6	0	1	1	1	0	0	1	0	3	1	0	0	0	0	0	0
1008	0.139365559	2	4	1	1	0	1	1	0	0	0	0	0	1	1	1	6	1	1	1	1	0	1	0	1	1	0	0	0	1	0	0	0
1010	1.878317676	1	2	1	3	0	1	1	0	0	0	0	0	0	1	1	5	1	0	1	1	0	0	1	0	5	1	0	0	0	0	0	0
1012	1.478727457	2	4	1	1	0	2	0	0	0	0	1	0	1	1	0	6	1	1	1	1	0	1	0	1	1	1	0	0	0	0	0	0
1028	0.469991529	1	3	2	4	0	1	0	1	0	0	0	0	1	1	1	5	1	1	0	1	0	0	1	0	1	1	0	0	0	0	0	0
1046	1.368327984	1	2	5	3	1	1	1	0	0	0	0	0	0	0	1	4	1	1	0	1	0	0	1	0	1	1	0	0	0	0	0	0
1048	2.272121474	2	4	6	3	0	1	1	0	0	0	0	0	1	0	1	5	1	0	0	1	1	0	0	0	2	0	0	0	1	0	0	0
1054	0.440548825	1	3	4	3	0	1	0	1	0	0	0	0	1	0	1	5	0	1	1	1	0	0	1	0	2	1	0	0	0	0	0	0
1057	1.788029289	1	2	4	3	0	1	1	0	0	0	0	0	0	0	1	5	1	0	1	1	0	0	1	0	5	1	0	0	0	0	0	0
1064	0.626063145	1	4	4	3	1	2	0	0	0	0	1	0	1	0	0	6	1	1	1	1	0	0	1	0	2	1	0	0	0	0	0	0
1069	0.41078488	2	3	1	1	0	2	0	0	0	0	1	0	1	1	0	5	0	0	1	1	0	1	0	1	3	1	0	0	0	0	0	0
1070	0.666633818	2	3	6	3	0	2	0	0	0	1	0	0	1	0	0	6	0	1	1	1	0	1	0	1	1	1	0	0	0	0	0	0
1077	0.411980486	2	3	4	2	0	1	0	1	0	0	0	1	1	0	1	5	1	1	1	1	0	0	1	0	5	1	0	0	0	0	0	0
1082	0.573186976	2	3	3	3	0	1	0	1	0	0	0	0	1	0	1	4	1	1	0	1	1	0	0	0	3	0	1	0	0	0	0	0
1087	6.273399079	2	2	3	3	0	1	1	0	0	0	0	0	0	0	1	6	1	1	1	1	1	0	0	0	3	1	0	0	0	0	0	0
1089	0.706544885	2	4	1	3	0	2	0	0	1	0	0	0	1	1	0	4	1	1	1	1	0	1	0	0	1	1	0	0	0	0	0	0
1093	0.281531107	2	4	1	2	0	2	0	0	1	0	0	0	1	1	0	6	1	1	1	1	0	1	0	0	1	0	1	0	0	0	0	0
1097	0.764620898	1	3	4	3	0	2	0	0	0	1	0	0	1	0	0	5	1	1	1	1	0	0	1	0	2	1	0	0	0	0	0	0
1102	0.269833307	2	3	1	4	0	1	0	1	0	0	0	0	1	1	1	4	1	1	1	1	1	0	0	0	2	0	0	0	1	0	0	0
1116	0.695164514	2	3	2	1	0	1	0	0	1	0	0	0	1	1	1	6	0	0	0	0	0	1	0	0	1	1	0	0	0	0	0	0
1129	0.724996939	2	3	1	3	0	2	0	0	0	0	1	0	1	1	0	5	0	1	0	1	0	1	0	0	4	0	0	0	1	0	0	0
1136	0.521638478	1	4	2	2	0	2	0	0	0	0	1	0	1	1	0	5	1	1	1	1	0	1	0	0	5	1	0	0	0	0	0	0
1147	0.75370106	2	3	1	3	1	2	0	0	1	0	0	0	1	1	0	5	1	1	1	1	1	0	0	0	2	1	0	0	0	0	0	0
1148	1.064307727	2	4	2	3	1	1	0	1	0	0	0	0	1	1	1	6	1	1	1	1	0	1	0	0	2	1	0	0	0	0	1	0
1163	1.297614101	2	3	3	3	0	1	1	0	0	0	0	0	1	0	1	4	1	1	1	1	0	1	0	0	3	0	0	0	1	0	0	0
1167	1.185127139	1	4	1	4	0	2	0	0	0	1	0	0	1	1	0	5	1	1	0	1	0	1	0	0	3	0	0	1	0	0	0	0
1173	1.286153372	1	4	4	3	0	2	0	0	1	0	0	0	1	0	0	5	1	0	0	1	0	0	1	0	4	1	0	0	0	0	0	0
1175	1.451605089	1	3	1	3	0	2	0	0	1	0	0	0	1	1	0	4	1	1	1	1	0	1	0	0	3	1	0	0	0	0	0	0
1178	1.26059218	1	3	5	4	1	1	1	0	0	0	0	0	1	0	1	5	0	1	0	0	0	1	0	0	1	0	0	0	0	1	1	0
1180	0.817715149	2	3	1	3	0	1	0	1	0	0	0	0	1	1	1	4	1	1	1	1	0	1	0	0	-1	0	1	0	0	0	98	98
1183	0.722237324	2	4	4	2	0	2	0	0	0	1	0	0	1	0	0	6	1	1	1	1	0	0	1	0	1	0	0	1	0	0	0	0
1190	2.374474789	1	4	2	3	0	2	0	0	1	0	0	0	1	1	0	6	1	1	1	1	0	1	0	0	3	0	0	0	0	1	0	0
1192	0.98413004	2	1	5	4	0	1	1	0	0	0	0	1	0	0	1	4	1	1	1	1	0	1	0	0	2	1	0	0	0	0	0	0
1193	0.432667792	1	4	1	3	1	2	0	0	1	0	0	0	1	1	0	5	0	1	1	1	0	0	1	0	3	1	0	0	0	0	1	0
1210	1.256152711	2	3	1	2	0	2	0	0	0	1	0	0	1	1	0	6	1	1	1	1	1	0	0	0	5	1	0	0	0	0	0	0
1213	0.829598883	1	3	1	3	0	1	0	1	0	0	0	0	1	1	1	5	1	1	1	1	0	1	0	0	1	0	1	0	0	0	0	0
1221	0.843334338	2	4	6	2	0	2	0	0	0	0	1	0	1	0	0	5	1	1	1	1	0	1	0	0	5	1	0	0	0	0	0	0
1224	2.109131897	1	2	1	2	0	1	0	0	1	0	0	0	0	1	1	6	1	1	1	0	0	1	0	0	5	0	1	0	0	0	1	0
1228	0.534049433	1	4	1	3	0	1	0	1	0	0	0	0	1	1	1	5	1	1	1	1	0	1	0	0	1	1	0	0	0	0	0	0
1234	1.351206695	1	3	1	3	0	1	0	1	0	0	0	1	1	1	1	6	0	0	0	1	1	0	0	0	5	1	0	0	0	0	0	0
1243	1.34988426	1	3	2	2	0	1	0	1	0	0	0	0	1	1	1	6	1	0	0	0	0	1	0	0	3	1	0	0	0	0	0	0
1249	0.768596999	2	4	1	3	0	2	0	0	0	1	0	0	1	1	0	5	1	1	1	1	0	1	0	0	5	0	0	0	1	0	0	0
1252	0.328532056	2	3	2	2	0	1	0	1	0	0	0	1	1	1	1	6	1	1	1	1	0	1	0	0	2	1	0	0	0	0	0	0
1256	1.423488207	1	4	1	2	0	2	0	0	0	1	0	0	1	1	0	4	1	1	1	1	0	1	0	0	2	1	0	0	0	0	0	0
1258	0.936952631	1	3	1	2	0	1	0	0	1	0	0	0	1	1	1	6	1	1	1	1	1	0	0	0	2	1	0	0	0	0	0	0
1273	0.353681802	2	4	6	2	0	2	0	0	1	0	0	0	1	0	0	5	1	1	0	1	0	1	0	0	5	1	0	0	0	0	0	0
1278	1.485908158	2	2	1	3	0	2	0	0	0	0	1	0	0	1	0	6	0	1	1	1	0	1	0	0	5	1	0	0	0	0	0	0
1296	0.412330442	1	4	2	4	0	1	0	1	0	0	0	0	1	1	1	5	1	1	1	1	0	0	1	0	1	1	0	0	0	0	0	0
1299	1.031700604	1	4	1	4	0	2	0	0	0	1	0	1	1	1	0	5	1	1	0	1	0	1	0	0	4	0	0	0	1	0	0	0
1300	0.673433073	2	3	4	1	0	1	0	0	1	0	0	0	1	0	1	6	1	1	1	1	0	0	1	0	1	1	0	0	0	0	0	0
1307	0.843117358	1	3	5	4	0	1	0	1	0	0	0	0	1	0	1	5	0	1	1	1	0	0	1	0	1	1	0	0	0	0	0	0
1311	0.921992046	1	4	1	3	0	2	0	0	0	1	0	0	1	1	0	4	1	1	1	1	0	1	0	0	4	1	0	0	0	0	0	0
1312	0.954037366	1	3	1	2	0	2	0	0	0	1	0	0	1	1	0	6	0	1	0	1	0	1	0	0	5	1	0	0	0	0	0	0
1318	0.298786797	2	4	2	2	0	1	1	0	0	0	0	0	1	1	1	6	1	1	0	1	0	1	0	0	3	1	0	0	0	0	0	0
1320	0.570690091	1	3	4	3	0	2	0	0	0	1	0	1	1	0	0	5	1	1	1	1	0	0	1	0	1	1	0	0	0	0	0	0
1325	0.370032863	2	4	1	4	0	2	0	0	0	0	1	0	1	1	0	5	1	1	1	1	0	1	0	0	1	1	0	0	0	0	0	0
1330	1.336205315	1	2	6	2	0	1	1	0	0	0	0	0	0	0	1	5	1	1	1	1	0	0	1	0	3	1	0	0	0	0	0	0
1336	2.447843564	2	2	6	3	0	1	0	1	0	0	0	0	0	0	1	6	1	1	1	1	1	0	0	0	2	0	1	0	0	0	0	0
1338	0.526151918	1	3	4	3	0	2	0	0	0	1	0	0	1	0	0	4	1	1	1	1	0	0	1	0	2	1	0	0	0	0	0	0
1342	0.504506562	1	3	3	3	0	1	0	1	0	0	0	0	1	0	1	5	1	1	1	1	0	1	0	0	3	0	1	0	0	0	0	0
1352	2.014241302	2	3	2	3	0	1	0	1	0	0	0	0	1	1	1	4	1	1	1	1	0	1	0	0	1	1	0	0	0	0	0	0
1365	0.297620576	1	3	4	4	0	2	0	0	1	0	0	0	1	0	0	5	1	1	0	1	0	0	1	0	5	1	0	0	0	0	0	0
1371	0.767399059	1	4	2	3	0	1	0	0	1	0	0	0	1	1	1	4	0	1	1	1	0	0	1	0	1	1	0	0	0	0	0	0
1387	2.918244702	1	4	4	1	0	2	0	0	0	1	0	0	1	0	0	6	1	1	1	1	0	0	1	0	5	0	0	1	0	0	0	0
1388	0.393590869	1	4	1	3	0	2	0	0	0	1	0	0	1	1	0	5	1	1	1	1	0	1	0	0	1	1	0	0	0	0	0	0
1390	0.817673525	2	3	1	3	0	1	1	0	0	0	0	0	1	1	1	5	1	1	0	1	0	1	0	0	1	0	0	0	1	0	0	0
1402	0.882766397	2	3	6	4	0	1	0	0	1	0	0	0	1	0	1	5	1	0	0	1	0	1	0	0	5	1	0	0	0	0	0	0
1406	1.674213357	2	1	5	2	0	1	1	0	0	0	0	0	0	0	1	6	0	1	0	1	0	1	0	0	5	0	0	0	1	0	0	0
1413	0.56690531	1	3	1	2	0	1	0	1	0	0	0	0	1	1	1	6	1	1	1	1	0	0	1	0	2	0	1	0	0	0	0	0
1417	0.633812105	1	3	3	4	0	1	1	0	0	0	0	0	1	0	1	5	0	1	1	1	0	1	0	0	1	1	0	0	0	0	0	0
1433	0.941154214	2	4	1	1	0	2	0	0	0	1	0	0	1	1	0	6	1	1	1	0	1	0	0	0	1	0	0	0	1	0	0	0
1434	0.889469044	2	4	4	4	0	2	0	0	0	0	1	0	1	0	0	5	1	1	1	1	0	0	1	0	1	1	0	0	0	0	0	0
1439	3.605730532	1	1	5	1	1	1	1	0	0	0	0	0	0	0	1	6	1	1	0	1	0	0	1	1	3	1	0	0	0	0	0	0
1441	1.200587133	1	2	1	2	1	1	1	0	0	0	0	0	0	1	1	6	1	1	0	1	0	1	0	0	5	1	0	0	0	0	0	0
1445	0.507478653	1	2	5	3	0	1	1	0	0	0	0	0	0	0	1	5	1	1	1	1	0	0	1	0	1	0	1	0	0	0	0	0
1448	0.902947747	1	4	5	4	1	2	0	0	0	1	0	0	1	0	0	5	1	0	1	1	0	1	0	0	4	0	0	0	0	1	1	0
1457	0.364338905	1	4	1	3	0	1	0	1	0	0	0	0	1	1	1	5	1	1	1	1	0	1	0	0	3	1	0	0	0	0	0	0
1459	0.823193182	1	4	1	1	0	2	0	0	0	1	0	0	1	1	0	4	1	0	1	1	0	1	0	1	3	0	0	0	0	1	0	0
1478	0.380381858	2	4	2	2	0	2	0	0	1	0	0	0	1	1	0	4	1	1	1	1	0	1	0	0	1	1	0	0	0	0	0	0
1484	0.924995448	2	2	1	1	0	1	0	0	1	0	0	0	0	1	1	4	1	1	1	1	0	0	1	1	-1	1	0	0	0	0	1	0
1493	0.37380044	2	4	1	2	1	2	0	0	0	1	0	1	1	1	0	4	1	1	0	1	0	1	0	0	1	1	0	0	0	0	0	0
1495	1.10527096	1	3	4	3	0	1	1	0	0	0	0	98	1	0	1	6	0	0	0	0	0	0	1	0	4	0	0	1	0	0	0	0
1512	1.825135326	2	2	6	4	0		0	1	0	0	0	1	0	0		5	1	1	0	0	1	0	0	0	3	1	0	0	0	0	0	0
1513	1.009638725	1	4	2	2	0	2	0	0	0	1	0	0	1	1	0	5	1	1	1	1	0	1	0	0	5	1	0	0	0	0	0	0
1522	0.518193408	1	3	5	3	0	1	1	0	0	0	0	0	1	0	1	4	1	1	1	1	0	0	1	0	1	0	1	0	0	0	0	0
1523	0.440677474	2	4	1	4	0	2	0	0	0	1	0	0	1	1	0	5	1	1	1	1	0	0	1	0	1	1	0	0	0	0	0	0
1528	0.448992978	2	4	1	3	0	2	0	0	0	1	0	0	1	1	0	6	1	1	1	1	0	1	0	0	1	0	1	0	0	0	0	0
1529	1.640506173	1	1	4	3	0	1	0	1	0	0	0	0	0	0	1	5	0	1	1	1	0	0	1	0	2	0	1	0	0	0	0	0
1539	0.710964495	1	4	2	3	0	2	0	0	0	1	0	0	1	1	0	5	1	1	1	1	0	1	0	0	1	1	0	0	0	0	0	0
1540	1.006278528	1	4	1	3	0	2	0	0	0	1	0	0	1	1	0	6	1	1	1	1	0	1	0	1	1	0	0	0	0	1	0	0
1550	0.346722823	2	3	1	3	0	1	1	0	0	0	0	1	1	1	1	4	1	1	1	1	1	0	0	0	1	0	1	0	0	0	1	0
1556	0.271242173	1	4	1	3	0	1	1	0	0	0	0	0	1	1	1	5	1	1	1	1	0	1	0	0	5	0	0	0	1	0	1	0
1558	0.455221109	2	3	4	1	0	1	0	1	0	0	0	0	1	0	1	4	1	1	1	1	0	0	1	1	1	0	1	0	0	0	1	0
1576	1.001541392	2	3	1	3	0	1	0	1	0	0	0	0	1	1	1	5	1	1	1	0	0	1	0	1	3	0	0	1	0	0	0	0
1577	2.860773053	1	3	6	3	0	1	0	1	0	0	0	0	1	0	1	5	0	0	0	0	1	0	0	0	3	1	0	0	0	0	0	0
1582	2.244474168	1	3	6	2	0	1	1	0	0	0	0	0	1	0	1	5	1	1	1	1	1	0	0	0	1	1	0	0	0	0	0	0
1586	0.777019898	1	4	1	1		2	0	0	0	0	1	98	1	1	0	6	1	1	1	1	0	1	0	1	3	1	0	0	0	0	0	0
1601	0.595316634	2	3	5	3	0	2	0	0	0	1	0	0	1	0	0	5	0	0	0	1	0	0	1	0	1	1	0	0	0	0	0	0
1607	1.14599043	2	3	3	4	0	1	1	0	0	0	0	0	1	0	1	5	1	1	1	1	1	0	0	0	2	0	0	1	0	0	0	0
1610	0.41989296	2	4	1	4	0	1	0	1	0	0	0	0	1	1	1	5	1	1	0	1	0	1	0	0	5	1	0	0	0	0	0	0
1626	0.557475623	2	4	2	3	0	2	0	0	0	1	0	0	1	1	0	6	1	1	1	1	1	0	0	0	3	0	0	0	0	1	0	0
1627	0.370994406	1	4	4	3	0	1	1	0	0	0	0	0	1	0	1	4	0	0	1	0	0	0	1	0	2	0	1	0	0	0	0	0
1644	0.423472858	2	4	1	2	0	2	0	0	1	0	0	0	1	1	0	5	1	1	1	1	0	0	1	0	1	1	0	0	0	0	0	0
1672	2.005770247	1	2	4	2	0	1	0	1	0	0	0	0	0	0	1	5	1	1	0	0	0	0	1	0	2	1	0	0	0	0	0	0
1691	0.431653089	1	4	2	4	1	2	0	0	0	1	0	0	1	1	0	5	1	1	0	0	0	1	0	0	1	0	0	0	0	1	1	0
1703	2.101753561	1	4	1	4	0	2	0	0	0	1	0	0	1	1	0	4	0	0	0	1	1	0	0	0	5	0	0	0	1	0	0	0
1716	2.084721812	2	1	5	2	0	1	1	0	0	0	0	0	0	0	1	6	1	1	1	1	0	0	1	0	5	1	0	0	0	0	0	0
1743	2.511266902	2	2	1	4	0	1	0	1	0	0	0	0	0	1	1	5	1	1	0	1	0	1	0	0	1	1	0	0	0	0	0	0
1775	1.093076048	1	3	1	3	0	1	0	1	0	0	0	0	1	1	1	4	0	0	0	1	0	1	0	0	4	1	0	0	0	0	0	0
1795	0.446461762	1	4	3	3	0	2	0	0	0	1	0	1	1	0	0	5	1	1	1	1	0	1	0	0	2	1	0	0	0	0	0	0
1799	0.89941724	1	4	2	2	0	2	0	0	0	1	0	0	1	1	0	6	1	1	1	1	0	1	0	0	1	1	0	0	0	0	0	0
1813	0.334234973	2	4	1	4	1	2	0	0	0	1	0	0	1	1	0	4	1	1	1	1	0	1	0	0	1	1	0	0	0	0	0	0
1819	1.362701943	2	4	1	2	0	2	0	0	0	0	1	0	1	1	0	6	1	1	1	1	0	0	1	0	5	0	0	0	1	0	0	0
1821	2.989793611	2	2	4	1	0	1	1	0	0	0	0	0	0	0	1	6	1	1	1	1	0	0	1	0	5	1	0	0	0	0	0	0
1834	1.236810159	1	4	4	3	0	2	0	0	1	0	0	0	1	0	0	4	1	1	1	1	0	0	1	0	5	1	0	0	0	0	0	0
1838	1.109821114	2	2	4	2	0	2	0	0	0	1	0	0	0	0	0	6	1	1	0	1	0	1	0	0	1	1	0	0	0	0	0	0
1840	0.571592635	2	4	6	3	0	2	0	0	1	0	0	0	1	0	0	6	1	1	1	1	0	1	0	0	1	1	0	0	0	0	0	0
1842	2.373153034	1	1	3	1	0	1	1	0	0	0	0	0	0	0	1	6	0	0	0	1	1	0	0	1	1	0	0	0	1	0	0	0
1845	10.21331681	1	1	3	4	0	2	0	0	0	1	0	0	0	0	0	5	1	1	1	1	1	0	0	0	3	0	0	0	1	0	0	0
1850	0.320538268	2	4	1	4	0	2	0	0	0	1	0	0	1	1	0	4	1	1	1	1	0	0	1	0	3	0	1	0	0	0	0	0
1859	1.322078383	2	4	1	4	0	2	0	0	0	1	0	0	1	1	0	5	1	1	1	1	0	1	0	0	1	0	0	0	1	0	0	0
1860	0.726773352	2	4	1	1	0	2	0	0	0	0	1	0	1	1	0	6	1	1	1	1	0	1	0	1	5	1	0	0	0	0	0	0
1863	1.394728636	1	3	1	4	1	1	1	0	0	0	0	0	1	1	1	4	1	1	1	1	0	0	1	0	1	0	0	0	1	0	0	0
1872	0.652169608	2	4	1	1	0	2	0	0	0	0	1	0	1	1	0	6	1	1	1	1	0	1	0	0	5	1	0	0	0	0	1	0
1875	0.230255666	2	4	1	2	0	1	0	0	1	0	0	0	1	1	1	4	1	1	1	1	0	1	0	0	5	1	0	0	0	0	1	0
1888	0.327843436	1	3	4	4	0	1	0	1	0	0	0	0	1	0	1	5	1	1	1	1	0	0	1	0	1	1	0	0	0	0	0	0
1900	0.24791461	2	4	1	1	0	2	0	0	1	0	0	0	1	1	0	6	1	1	1	1	1	0	0	1	1	0	1	0	0	0	0	0
1904	0.950393473	2	4	4	1	0	2	0	0	0	1	0	0	1	0	0	6	0	1	1	0	0	0	1	1	2	0	0	0	1	0	0	0
1907	0.532766526	1	4	1	4	0	2	0	0	1	0	0	0	1	1	0	5	1	1	1	1	0	1	0	0	2	0	0	1	0	0	0	0
1945	0.433591712	2	4	1	2	0	2	0	0	0	1	0	0	1	1	0	1	1	0	1	1	1	0	0	0	5	1	0	0	0	0	0	0
1950	0.307090868	1	4	1	2	0	2	0	0	1	0	0	0	1	1	0	4	1	1	1	1	0	1	0	0	1	1	0	0	0	0	0	0
1956	0.498989755	1	4	1	3	1	2	0	0	1	0	0	1	1	1	0	5	1	1	1	1	0	1	0	0	3	1	0	0	0	0	0	0
1967	0.833717024	2	1	1	3	0	1	0	1	0	0	0	0	0	1	1	5	0	1	1	1	0	1	0	0	3	0	1	0	0	0	0	0
1976	0.529618506	1	4	1	4	0		0	0	1	0	0	0	1	1		5	1	1	1	1	0	1	0	0	3	0	1	0	0	0	0	0
1983	0.556144563	1	4	4	4	0	1	0	0	1	0	0	0	1	0	1	5	1	1	1	1	0	0	1	0	1	1	0	0	0	0	0	0
1985	0.459542087	1	4	1	2	0	1	0	1	0	0	0	0	1	1	1	5	1	1	1	1	0	0	1	0	1	1	0	0	0	0	0	0
1987	0.446284328	2	4	3	2	0	2	0	0	0	0	1	0	1	0	0	6	1	1	1	1	0	1	0	0	1	1	0	0	0	0	0	0
1989	0.932993791	2	4	1	1	0	2	0	0	0	1	0	0	1	1	0	6	1	1	1	1	0	1	0	1	1	0	1	0	0	0	0	0
1995	3.330076531	2	2	1	2		1	1	0	0	0	0	0	0	1	1	4	0	1	0	0	0	1	0	0	5	1	0	0	0	0	0	0
2000	0.351624862	1	3	4	2	0	1	0	1	0	0	0	0	1	0	1	5	1	1	1	1	0	0	1	0	4	1	0	0	0	0	0	0
2011	0.865645666	2	4	1	2	0	1	1	0	0	0	0	0	1	1	1	5	1	1	1	1	1	0	0	1	1	1	0	0	0	0	1	0
2020	2.220013892	2	2	6	4	0	1	0	0	1	0	0	0	0	0	1	5	1	1	1	1	1	0	0	0	3	0	0	0	1	0	0	0
2022	0.564654632	2	4	2	4	0	2	0	0	1	0	0	0	1	1	0	5	1	1	0	1	0	1	0	0	1	0	0	0	1	0	0	0
2023	0.807648855	1	3	4	1	0	1	0	1	0	0	0	0	1	0	1	6	1	1	1	1	0	0	1	0	2	1	0	0	0	0	0	0
2027	1.100382941	1	4	4	3	0	2	0	0	0	1	0	0	1	0	0	5	1	1	1	1	0	0	1	0	1	1	0	0	0	0	0	0
2030	1.238570333	2	3	4	3	0	2	0	0	1	0	0	0	1	0	0	4	0	1	1	1	0	0	1	0	5	0	0	0	1	0	0	0
2037	0.573325937	2	4	1	2	0	2	0	0	0	1	0	0	1	1	0	5	1	1	1	1	0	1	0	0	2	1	0	0	0	0	0	0
2057	0.372180573	1	4	1	2	0	2	0	0	0	1	0	0	1	1	0	5	1	1	0	1	0	1	0	0	1	1	0	0	0	0	0	0
2063	0.389221457	1	4	1	4	0	2	0	0	0	1	0	0	1	1	0	6	1	1	1	1	0	1	0	0	2	1	0	0	0	0	0	0
2074	0.870474051	1	4	1	3	0	2	0	0	0	1	0	0	1	1	0	4	1	0	1	1	0	1	0	0	5	0	0	0	0	1	0	0
2081	0.376135432	2	3	1	3	0	1	0	0	1	0	0	0	1	1	1	6	1	1	1	1	0	1	0	0	3	1	0	0	0	0	0	0
2093	0.704764772	1	3	4	2	0	2	0	0	1	0	0	0	1	0	0	6	0	1	1	1	0	0	1	0	1	1	0	0	0	0	0	0
2112	1.32812735	2	2	4	1	0	1	1	0	0	0	0	0	0	0	1	4	1	1	0	0	0	1	0	1	3	0	0	1	0	0	0	0
2113	1.753437004	2	2	1	3	0	1	1	0	0	0	0	0	0	1	1	4	1	1	0	1	1	0	0	0	5	1	0	0	0	0	0	0
2115	0.826755149	2	4	1	2	1	2	0	0	0	1	0	0	1	1	0	5	1	1	0	1	0	1	0	0	5	1	0	0	0	0	0	0
2116	0.76117661	2	3	1	4	0	2	0	0	0	1	0	0	1	1	0	5	1	1	0	1	0	1	0	0	1	0	0	0	1	0	0	0
2118	0.707540633	1	3	4	4	0	1	0	1	0	0	0	0	1	0	1	5	1	1	1	1	0	0	1	0	4	1	0	0	0	0	0	0
2132	0.601229812	1	4	1	3	0	2	0	0	0	0	1	0	1	1	0	5	0	1	1	1	0	1	0	0	5	1	0	0	0	0	0	0
2144	1.425872926	1	4	5	4	0	1	1	0	0	0	0	1	1	0	1	5	1	1	1	1	0	0	1	0	1	1	0	0	0	0	0	0
2167	2.1793408	2	1	4	3	0	1	0	1	0	0	0	0	0	0	1	6	1	1	1	1	0	0	1	0	3	1	0	0	0	0	0	0
2174	1.497135398	2	2	4	1	0	1	1	0	0	0	0	0	0	0	1	6	1	1	1	1	0	0	1	0	5	1	0	0	0	0	0	0
2177	0.324201363	2	3	1	3	0	1	0	1	0	0	0	0	1	1	1	5	1	1	1	1	0	1	0	0	1	0	0	0	1	0	0	0
2183	1.252747483	2	4	4	2	0	2	0	0	1	0	0	0	1	0	0	6	1	1	1	1	0	0	1	0	2	1	0	0	0	0	0	0
2193	0.295437704	1	3	1	4	1	2	0	0	0	1	0	0	1	1	0	6	1	1	1	1	0	0	1	0	4	1	0	0	0	0	1	0
2220	0.683749667	1	3	4	3	0	1	1	0	0	0	0	0	1	0	1	4	0	0	1	1	0	0	1	0	4	0	0	1	0	0	0	0
2231	0.487445584	2	4	1	1	0	2	0	0	0	0	1	0	1	1	0	6	1	1	1	1	0	1	0	1	3	1	0	0	0	0	0	0
2233	0.578772022	2	4	1	1	0	2	0	0	0	0	1	0	1	1	0	6	1	0	1	1	0	0	1	1	1	1	0	0	0	0	0	0
2254	0.347779451	2	4	4	2	0	2	0	0	0	1	0	0	1	0	0	1	1	1	1	1	0	0	1	0	1	1	0	0	0	0	0	0
2258	1.679492003	1	4	4	4	0	2	0	0	0	1	0	0	1	0	0	5	0	1	1	1	0	0	1	0	1	1	0	0	0	0	0	0
2267	2.149945194	2	2	1	4	0	2	0	0	0	1	0	0	0	1	0	5	1	1	1	1	0	1	0	0	4	1	0	0	0	0	0	0
2285	0.874886879	1	2	4	3	0	1	0	1	0	0	0	1	0	0	1	5	1	0	1	1	0	0	1	0	1	0	1	0	0	0	0	0
2287	0.513900655	2	4	6	4	0	1	0	1	0	0	0	0	1	0	1	5	1	1	1	1	1	0	0	0	2	0	0	0	1	0	0	0
2298	1.245472546	2	3	1	1	0	1	0	1	0	0	0	0	1	1	1	6	1	1	1	1	0	1	0	0	1	1	0	0	0	0	0	0
2299	0.460322611	1	4	1	2	0	2	0	0	0	1	0	0	1	1	0	5	1	1	0	1	0	1	0	0	5	1	0	0	0	0	0	0
2303	0.217240225	2	3	1	4	0	1	0	1	0	0	0	0	1	1	1	5	1	1	0	1	0	0	1	0	1	1	0	0	0	0	0	0
2305	1.847779578	2	4	1	3	0	2	0	0	0	1	0	0	1	1	0	4	1	1	1	1	0	1	0	0	4	1	0	0	0	0	0	0
2314	0.767510011	2	4	3	3	0	2	0	0	1	0	0	0	1	0	0	4	1	1	1	1	0	1	0	0	1	0	0	0	0	1	0	0
2316	0.614098319	2	2	4	3	0	1	0	1	0	0	0	0	0	0	1	4	1	1	1	1	0	0	1	0	5	1	0	0	0	0	0	0
2321	0.240939459	2	4	1	3	1	1	0	1	0	0	0	1	1	1	1	6	1	1	1	1	0	0	1	0	1	0	1	0	0	0	0	0
2337	2.298368829	1	2	1	4	1	2	0	0	1	0	0	0	0	1	0	5	0	0	0	0	0	1	0	0	2	1	0	0	0	0	0	0
2347	0.443435618	2	3	2	3	0	1	0	1	0	0	0	0	1	1	1	4	1	1	1	1	0	1	0	0	5	1	0	0	0	0	0	0
2352	1.397758078	1	4	1	3	0	2	0	0	0	0	1	0	1	1	0	6	1	1	1	1	0	1	0	1	2	1	0	0	0	0	0	0
2370	0.858980205	1	4	1	3	0	1	0	1	0	0	0	0	1	1	1	6	1	1	0	1	1	0	0	0	1	0	0	0	1	0	0	0
2377	0.513138138	1	4	1	4	0	2	0	0	0	1	0	0	1	1	0	5	1	1	1	1	1	0	0	0	1	0	0	0	1	0	1	0
2383	1.50887372	2	3	1	2	0	1	0	1	0	0	0	1	1	1	1	6	1	1	1	1	1	0	0	0	5	1	0	0	0	0	0	0
2386	0.18607827	2	3	1	2	0	1	0	1	0	0	0	0	1	1	1	5	1	1	0	1	0	1	0	1	1	1	0	0	0	0	0	0
2387	0.424742932	2	3	4	3	0	1	0	1	0	0	0	0	1	0	1	6	0	0	1	1	0	0	1	0	5	1	0	0	0	0	0	0
2390	0.627049623	2	3	1	2	0	2	0	0	0	0	1	0	1	1	0	6	1	1	1	1	0	1	0	1	5	1	0	0	0	0	0	0
2393	0.816482364	1	4	1	3	0	2	0	0	0	1	0	0	1	1	0	5	1	1	0	1	0	1	0	0	4	0	0	1	0	0	0	0
2394	0.995581093	2	3	1	3		2	0	0	1	0	0	0	1	1	0	4	1	0	1	1	1	0	0	0	1	0	1	0	0	0	0	0
2396	1.940368041	1	4	3	3	0	1	0	1	0	0	0	0	1	0	1	5	0	0	0	1	0	1	0	0	4	0	0	0	1	0	0	0
2400	0.78966654	1	4	2	1	0	2	0	0	0	1	0	0	1	1	0	6	1	1	1	1	0	1	0	0	1	1	0	0	0	0	0	0
2405	1.022652573	2	2	1	3	0	1	1	0	0	0	0	0	0	1	1	5	1	1	0	1	1	0	0	0	3	0	1	0	0	0	0	0
2418	0.648449954	2	4	1	3	1	2	0	0	0	0	1	0	1	1	0	5	1	1	1	1	0	1	0	0	1	0	0	0	1	0	0	0
2420	0.55776212	1	4	1	4	0	2	0	0	0	1	0	0	1	1	0	5	1	1	1	1	0	1	0	0	5	0	0	0	1	0	0	0
2425	0.654320624	1	4	2	2	0	2	0	0	0	1	0	0	1	1	0	5	1	1	1	1	0	1	0	0	1	1	0	0	0	0	0	0
2454	0.828778997	2	4	2	4	0	1	0	0	1	0	0	0	1	1	1	5	1	1	1	1	0	1	0	0	2	0	0	0	1	0	1	1
2455	1.465613327	2	3	6	3	0	1	0	1	0	0	0	0	1	0	1	5	1	1	1	1	0	0	1	0	5	0	0	0	1	0	0	0
2464	0.492580288	1	4	4	2	0	2	0	0	0	1	0	0	1	0	0	5	0	1	1	1	0	0	1	0	5	1	0	0	0	0	0	0
2471	0.670977894	1	4	4	1	0	2	0	0	0	1	0	0	1	0	0	4	0	1	1	1	0	0	1	1	5	1	0	0	0	0	0	0
2492	0.847331907	1	4	3	1	0	2	0	0	0	1	0	0	1	0	0	6	1	1	1	1	0	1	0	1	5	1	0	0	0	0	0	0
2515	0.452045192	2	3	1	4	0	2	0	0	1	0	0	0	1	1	0	4	1	1	1	1	0	1	0	0	5	1	0	0	0	0	1	0
2517	1.036178976	1	3	1	3	1	2	0	0	1	0	0	0	1	1	0	4	1	1	1	1	0	0	1	0	1	1	0	0	0	0	0	0
2531	2.169042153	1	2	6	3	0	1	0	1	0	0	0	0	0	0	1	4	0	0	0	0	0	1	0	0	5	1	0	0	0	0	0	0
2536	0.638123716	2	3	1	1	0	1	0	0	1	0	0	0	1	1	1	6	1	1	1	1	0	1	0	0	5	1	0	0	0	0	0	0
2538	0.573836739	1	2	1	4	1	1	0	1	0	0	0	0	0	1	1	5	1	1	0	1	0	1	0	0	4	1	0	0	0	0	0	0
2547	0.533333033	1	3	5	4	1	1	1	0	0	0	0	1	1	0	1	5	0	1	1	1	0	0	1	0	3	1	0	0	0	0	0	0
2550	0.918586742	2	1	5	3		1	1	0	0	0	0	0	0	0	1	5	1	1	1	1	0	1	0	0	2	0	1	0	0	0	0	0
2558	1.306968064	1	3	3	1	1	1	1	0	0	0	0	1	1	0	1	6	1	1	1	1	0	1	0	0	4	1	0	0	0	0	0	0
2560	0.954734869	2	3	1	3	0	1	0	1	0	0	0	0	1	1	1	5	0	1	1	1	1	0	0	0	3	0	1	0	0	0	0	0
2566	0.166451343	2	4	2	3	0	1	1	0	0	0	0	0	1	1	1	5	1	1	1	1	1	0	0	0	3	0	0	0	1	0	0	0
2569	0.602897998	1	4	1	3	0	1	1	0	0	0	0	0	1	1	1	5	1	1	1	1	0	0	1	0	1	0	1	0	0	0	0	0
2573	1.26716565	2	3	3	4	0	1	0	1	0	0	0	1	1	0	1	6	1	1	1	1	1	0	0	0	1	0	0	0	1	0	0	0
2579	0.898272892	1	4	1	4	0		0	0	0	1	0	0	1	1		5	0	1	1	1	0	1	0	0	5	0	0	0	1	0	0	0
2582	0.51566483	1	3	4	3	0	1	0	1	0	0	0	0	1	0	1	5	1	1	1	1	0	0	1	1	3	0	1	0	0	0	0	0
2586	1.755239173	2	3	6	3	0	1	0	1	0	0	0	0	1	0	1	5	1	1	1	1	0	1	0	0	1	0	1	0	0	0	0	0
2593	0.675327042	2	3	1	3	0	1	0	0	1	0	0	0	1	1	1	4	1	1	1	1	0	0	1	0	1	0	1	0	0	0	0	0
2610	0.691435157	1	4	2	4	0	2	0	0	0	1	0	0	1	1	0	5	0	0	0	1	0	1	0	0	3	0	0	0	0	1	0	0
2612	0.768947393	2	4	1	4	0	1	0	0	1	0	0	0	1	1	1	5	1	1	0	1	0	1	0	0	5	0	0	0	1	0	0	0
2624	0.907198539	2	4	1	2	0	2	0	0	0	0	1	0	1	1	0	6	1	1	1	1	0	0	1	0	2	1	0	0	0	0	0	0
2630	1.043445791	1	4	1	4	0	2	0	0	0	0	1	0	1	1	0	5	1	1	1	1	0	1	0	0	1	1	0	0	0	0	0	0
2636	0.344636435	1	4	1	4	1	2	0	0	0	1	0	0	1	1	0	6	1	1	1	1	0	1	0	0	2	1	0	0	0	0	0	0
2637	0.217218335	2	4	1	3	0	1	0	1	0	0	0	0	1	1	1	5	1	1	1	1	0	0	1	0	5	0	1	0	0	0	0	0
2651	0.99907503	1	4	1	3	0	2	0	0	0	1	0	0	1	1	0	4	1	1	1	1	0	0	1	0	5	1	0	0	0	0	0	0
2662	0.877211761	2	1	3	3	1	1	0	1	0	0	0	1	0	0	1	5	1	1	1	1	0	1	0	0	3	1	0	0	0	0	0	0
2663	0.271896922	2	4	1	3	0	1	1	0	0	0	0	0	1	1	1	5	0	1	0	0	0	1	0	0	1	0	1	0	0	0	0	0
2668	0.562690863	1	3	1	2	0	1	0	0	1	0	0	0	1	1	1	6	0	1	1	1	0	1	0	0	5	1	0	0	0	0	0	0
2675	0.197941332	2	2	3	3	0	1	1	0	0	0	0	0	0	0	1	5	0	0	0	1	1	0	0	0	4	0	0	0	1	0	0	0
2678	0.331045272	1	2	1	4	0	1	0	0	1	0	0	98	0	1	1	5	1	1	1	1	0	1	0	0	5	0	0	0	1	0	0	0
2686	0.435075165	1	4	1	4	0	2	0	0	0	0	1	0	1	1	0	4	1	1	1	1	0	0	1	0	5	1	0	0	0	0	0	0
2689	1.038868023	2	4	1	2	0	2	0	0	0	1	0	0	1	1	0	6	1	1	1	1	0	1	0	0	1	1	0	0	0	0	0	0
2696	0.59599062	1	4	1	4	0	1	1	0	0	0	0	0	1	1	1	5	1	1	1	1	0	1	0	0	1	1	0	0	0	0	0	0
2704	0.321799632	1	3	5	2	1	1	1	0	0	0	0	0	1	0	1	5	1	0	0	0	0	1	0	0	4	1	0	0	0	0	0	0
2713	0.433067717	2	4	1	4	0	2	0	0	0	1	0	0	1	1	0	5	1	1	1	1	0	0	1	0	1	1	0	0	0	0	0	0
2731	0.441752685	2	4	4	4	0	1	0	0	1	0	0	0	1	0	1	5	1	1	1	1	0	0	1	0	1	0	0	0	1	0	0	0
2733	0.49987553	1	3	4	4	0	1	0	1	0	0	0	0	1	0	1	4	1	1	0	0	0	0	1	0	5	0	0	1	0	0	0	0
2737	2.579673475	1	2	1	4	0	1	0	0	1	0	0	0	0	1	1	5	1	0	1	1	0	1	0	0	5	1	0	0	0	0	0	0
2742	4.086048253	1	2	2	3	1	1	1	0	0	0	0	1	0	1	1	5	0	1	0	0	0	1	0	0	3	1	0	0	0	0	0	0
2746	1.79865474	2	1	5	3	0	1	1	0	0	0	0	0	0	0	1	5	0	1	1	0	1	0	0	0	1	0	1	0	0	0	0	0
2754	6.177408997	1	1	5	3	0	1	1	0	0	0	0	0	0	0	1	4	1	1	1	1	0	0	1	0	1	0	0	0	1	0	0	0
2756	3.793963696	1	3	1	4	1	2	0	0	0	0	1	0	1	1	0	5	0	0	1	1	1	0	0	0	3	0	1	0	0	0	0	0
2760	0.41691327	2	3	4	2	0	1	0	1	0	0	0	0	1	0	1	6	1	0	1	1	0	0	1	0	5	1	0	0	0	0	0	0
2761	0.865029625	1	3	5	3	0	2	0	0	0	1	0	0	1	0	0	4	1	1	1	1	0	1	0	0	5	1	0	0	0	0	0	0
2771	2.365712436	1	4	1	1	0	2	0	0	0	1	0	0	1	1	0	6	1	1	1	1	1	0	0	0	1	1	0	0	0	0	1	0
2775	1.965214002	1	2	1	3	0	2	0	0	0	1	0	0	0	1	0	4	0	1	1	1	0	0	1	0	4	1	0	0	0	0	0	0
2789	0.586909567	1	4	2	4	1	2	0	0	0	1	0	1	1	1	0	5	1	1	0	1	0	1	0	0	5	1	0	0	0	0	0	0
2799	0.423813362	1	4	1	3	0	2	0	0	1	0	0	0	1	1	0	5	1	1	0	1	0	1	0	0	3	1	0	0	0	0	0	0
2807	0.469503759	2	4	6	1	0	1	1	0	0	0	0	0	1	0	1	6	1	1	1	1	0	1	0	0	1	0	1	0	0	0	0	0
2808	0.392672468	1	3	5	4	0	1	1	0	0	0	0	0	1	0	1	5	0	1	1	1	0	0	1	0	1	0	1	0	0	0	0	0
2811	1.354183935	2	2	6	2	0	2	0	0	1	0	0	0	0	0	0	5	1	1	0	1	0	1	0	0	5	1	0	0	0	0	0	0
2818	0.516348959	1	4	2	2	0	1	0	1	0	0	0	0	1	1	1	6	1	1	1	1	0	0	1	0	1	1	0	0	0	0	0	0
2827	1.057970469	2	2	5	2	1	1	0	1	0	0	0	0	0	0	1	6	1	1	1	1	1	0	0	0	1	0	0	1	0	0	0	0
2829	1.715307152	1	1	1	3	0	1	1	0	0	0	0	0	0	1	1	5	0	0	1	1	0	0	1	0	5	1	0	0	0	0	0	0
2849	1.230944494	1	4	2	4	0	2	0	0	0	1	0	0	1	1	0	5	1	1	1	1	0	1	0	0	1	0	0	0	1	0	0	0
2860	0.39024948	2	3	4	2	0	1	0	1	0	0	0	0	1	0	1	6	1	1	1	1	0	0	1	0	1	1	0	0	0	0	0	0
2882	1.026858796	2	2	4	1	0	1	1	0	0	0	0	0	0	0	1	6	0	0	1	1	0	0	1	1	1	0	1	0	0	0	1	0
2897	1.042629763	1	4	4	3	0	2	0	0	1	0	0	0	1	0	0	4	1	1	1	1	0	0	1	0	5	1	0	0	0	0	0	0
2918	0.509014842	2	4	1	4		2	0	0	0	1	0	0	1	1	0	5	1	1	1	1	0	0	1	0	1	0	0	1	0	0	0	0
2922	0.424519179	2	4	1	2	0	2	0	0	0	1	0	0	1	1	0	6	1	1	1	1	0	1	0	0	2	1	0	0	0	0	0	0
2923	0.668035268	2	2	4	4	0	2	0	0	1	0	0	0	0	0	0	5	1	0	0	0	0	0	1	0	5	1	0	0	0	0	0	0
2933	0.639929518	1	4	4	2	0	2	0	0	1	0	0	0	1	0	0	6	1	1	1	1	0	0	1	0	3	1	0	0	0	0	0	0
2952	0.438578622	2	3	5	4	0	1	1	0	0	0	0	0	1	0	1	5	1	1	1	1	0	0	1	0	1	1	0	0	0	0	0	0
2956	0.489567844	1	4	1	1	1	1	1	0	0	0	0	0	1	1	1	6	1	1	1	1	0	1	0	0	1	1	0	0	0	0	0	0
2959	0.364723256	2	4	1	2	0	1	0	1	0	0	0	0	1	1	1	6	0	0	0	1	0	1	0	0	1	1	0	0	0	0	0	0
2962	0.469503783	2	4	1	3	0	1	0	0	1	0	0	0	1	1	1	6	1	1	1	1	0	1	0	1	1	0	0	1	0	0	0	0
2964	0.594822289	2	1	4	2	0	1	1	0	0	0	0	0	0	0	1	6	1	1	1	1	0	0	1	0	5	1	0	0	0	0	0	0
2968	0.353494814	2	4	2	3	0	2	0	0	0	1	0	0	1	1	0	5	1	1	1	1	0	0	1	0	1	1	0	0	0	0	0	0
2972	0.770806341	2	3	3	1	1	1	1	0	0	0	0	0	1	0	1	6	0	1	1	1	0	1	0	1	3	0	1	0	0	0	0	0
2993	1.369025447	1	2	1	1	0	1	0	0	1	0	0	0	0	1	1	6	1	1	1	1	0	0	1	1	5	1	0	0	0	0	0	0
3007	1.945661894	1	4	4	3	0	1	0	1	0	0	0	0	1	0	1	4	1	1	1	1	0	0	1	0	2	1	0	0	0	0	0	0
3030	0.518357493	2	3	2	1	0	2	0	0	0	1	0	1	1	1	0	6	1	1	1	1	0	1	0	0	5	1	0	0	0	0	0	0
3036	1.365040767	2	4	1	2	0	2	0	0	0	1	0	0	1	1	0	5	1	1	1	1	1	0	0	0	1	1	0	0	0	0	0	0
3044	0.466057255	1	4	2	1	0	2	0	0	1	0	0	0	1	1	0	6	0	0	1	1	0	1	0	0	5	1	0	0	0	0	0	0
3046	0.556385184	1	4	6	3	0	2	0	0	0	1	0	0	1	0	0	4	0	0	0	1	0	1	0	0	5	1	0	0	0	0	0	0
3053	2.134498821	2	2	6	4	0	1	0	1	0	0	0	0	0	0	1	5	0	1	0	1	0	1	0	0	3	1	0	0	0	0	0	0
3062	0.615003745	2	3	2	2	0	2	0	0	0	1	0	0	1	1	0	4	1	1	1	1	0	1	0	0	1	1	0	0	0	0	0	0
3064	1.441516537	2	4	1	3	0	2	0	0	1	0	0	0	1	1	0	5	1	1	0	1	0	1	0	0	1	1	0	0	0	0	0	0
3069	0.364877832	2	3	1	3	1	1	1	0	0	0	0	0	1	1	1	5	1	1	1	1	0	1	0	0	3	1	0	0	0	0	0	0
3077	0.999966162	1	4	1	3	0	2	0	0	0	1	0	0	1	1	0	5	1	1	1	1	0	1	0	0	1	1	0	0	0	0	0	0
3081	0.365331141	2	4	1	3	0	2	0	0	1	0	0	0	1	1	0	5	1	1	1	1	0	1	0	0	5	1	0	0	0	0	0	0
3082	0.415150408	2	2	6	4	0	1	1	0	0	0	0	0	0	0	1	5	1	1	1	1	1	0	0	0	1	0	0	0	1	0	0	0
3087	1.611152693	1	3	6	4	0	1	1	0	0	0	0	0	1	0	1	5	0	1	1	0	1	0	0	0	5	0	0	0	1	0	0	0
3096	2.948533931	2	2	6	3	0	1	1	0	0	0	0	0	0	0	1	4	0	0	0	0	0	1	0	0	3	1	0	0	0	0	1	0
3109	0.621093139	2	3	1	4	0	2	0	0	0	1	0	0	1	1	0	4	1	1	1	1	0	1	0	0	1	0	1	0	0	0	0	0
3111	0.563323054	2	3	1	2	0	1	0	1	0	0	0	0	1	1	1	4	1	1	0	1	0	1	0	0	5	1	0	0	0	0	0	0
3116	0.488305833	1	3	1	3	0	1	0	1	0	0	0	0	1	1	1	5	1	1	1	1	0	0	1	0	5	1	0	0	0	0	0	0
3118	0.707217265	2	3	1	2	0	2	0	0	0	1	0	0	1	1	0	5	1	1	0	1	0	1	0	1	5	1	0	0	0	0	0	0
3120	0.732829889	2	4	5	4	0	1	1	0	0	0	0	1	1	0	1	6	1	1	1	0	0	1	0	0	1	1	0	0	0	0	0	0
3139	1.759164659	2	3	1	3	1	1	1	0	0	0	0	0	1	1	1	5	1	0	0	1	1	0	0	0	1	1	0	0	0	0	0	0
3151	0.339717177	2	2	1	1	0	1	0	0	1	0	0	0	0	1	1	6	1	1	1	1	0	1	0	1	1	0	1	0	0	0	0	0
3174	0.985287232	1	3	2	3	1	2	0	0	1	0	0	1	1	1	0	4	1	1	0	1	0	1	0	0	4	1	0	0	0	0	0	0
3175	0.579793107	1	4	1	4	0	2	0	0	0	0	1	0	1	1	0	5	1	1	1	1	0	1	0	0	1	1	0	0	0	0	0	0
3177	5.399808522	2	2	1	4	0	1	0	1	0	0	0	0	0	1	1	5	0	1	1	1	1	0	0	0	1	0	0	0	1	0	0	0
3178	0.402751379	1	4	2	2	0	2	0	0	1	0	0	0	1	1	0	6	1	1	1	1	0	1	0	0	4	1	0	0	0	0	0	0
3180	0.24955779	2	4	4	4	0	2	0	0	1	0	0	0	1	0	0	5	0	1	1	1	0	0	1	0	1	1	0	0	0	0	0	0
3181	0.377325397	2	3	6	3	0	1	0	1	0	0	0	0	1	0	1	5	1	1	1	1	0	1	0	0	2	0	0	0	0	1	0	0
3196	0.418491083	2	4	4	3	0	1	0	1	0	0	0	0	1	0	1	5	1	1	1	1	0	0	1	0	1	0	1	0	0	0	0	0
3201	1.046506764	2	2	1	2	0	1	0	0	1	0	0	0	0	1	1	6	0	1	1	1	0	0	1	0	5	1	0	0	0	0	0	0
3203	0.961941145	2	2	5	3	0	2	0	0	1	0	0	0	0	0	0	5	1	1	1	1	0	0	1	0	5	1	0	0	0	0	0	0
3215	1.409089259	2	2	3	3	0	2	0	0	1	0	0	98	0	0	0	5	0	0	0	1	1	0	0	0	5	1	0	0	0	0	0	0
3218	3.418874991	2	1	6	4	0		1	0	0	0	0	0	0	0		5	1	1	1	1	1	0	0	0	4	0	0	0	1	0	0	0
3222	0.580250559	2	4	4	4	0	2	0	0	0	0	1	0	1	0	0	5	0	1	1	1	0	0	1	0	2	1	0	0	0	0	0	0
3223	1.460179163	1	4	2	4	0	2	0	0	0	0	1	0	1	1	0	5	1	1	1	1	0	1	0	0	4	1	0	0	0	0	0	0
3224	0.74173497	1	4	1	2	0	1	0	0	1	0	0	0	1	1	1	5	1	1	0	1	0	1	0	0	5	0	0	0	0	1	0	0
3227	2.037662791	1	2	1	2	0	1	0	0	1	0	0	0	0	1	1	5	1	0	0	1	0	0	1	0	5	1	0	0	0	0	1	0
3230	0.409049929	2	3	1	3	1	1	1	0	0	0	0	0	1	1	1	5	0	1	0	1	0	1	0	0	1	0	1	0	0	0	0	0
3242	0.400722895	2	3	1	4	0	1	0	1	0	0	0	0	1	1	1	5	1	0	0	1	0	1	0	0	1	1	0	0	0	0	0	0
3245	0.786281177	2	3	4	3	0	2	0	0	1	0	0	0	1	0	0	4	1	1	1	1	0	0	1	0	1	1	0	0	0	0	0	0
3255	0.282917895	1	3	4	2	0	1	0	1	0	0	0	0	1	0	1	6	1	1	1	1	0	0	1	0	5	1	0	0	0	0	0	0
3257	0.483242427	2	3	1	1	0	2	0	0	1	0	0	0	1	1	0	6	1	1	1	1	0	1	0	0	5	1	0	0	0	0	0	0
3258	2.388274204	1	2	1	4	0	1	0	1	0	0	0	0	0	1	1	5	0	0	1	0	1	0	0	0	3	1	0	0	0	0	1	0
3263	0.670584785	2	3	1	1	0	1	1	0	0	0	0	0	1	1	1	6	1	1	1	1	1	0	0	1	3	1	0	0	0	0	0	0
3265	1.283643338	1	3	1	1	1	1	1	0	0	0	0	0	1	1	1	6	0	0	0	1	0	1	0	0	4	1	0	0	0	0	0	0
3277	4.70653473	1	2	1	4	0	1	1	0	0	0	0	0	0	1	1	5	0	0	0	1	1	0	0	0	3	0	0	0	1	0	0	0
3303	1.701193818	1	3	1	3	0	2	0	0	1	0	0	0	1	1	0	4	1	1	0	1	0	1	0	0	5	1	0	0	0	0	0	0
3316	1.155195907	1	4	1	3	0	2	0	0	0	0	1	1	1	1	0	6	0	1	0	1	0	1	0	0	1	1	0	0	0	0	0	0
3318	0.580250559	2	4	4	4	0	1	0	0	1	0	0	1	1	0	1	5	1	1	1	1	0	0	1	0	1	1	0	0	0	0	0	0
3320	0.400687787	2	4	1	1	0	1	0	1	0	0	0	0	1	1	1	6	1	0	1	1	0	1	0	1	3	0	0	0	1	0	0	0
3324	0.569352273	1	3	1	4	0	1	0	0	1	0	0	0	1	1	1	5	1	1	1	1	0	1	0	0	2	1	0	0	0	0	0	0
3325	0.367947018	1	4	1	3	0	1	0	0	1	0	0	0	1	1	1	5	1	1	1	1	0	1	0	1	5	1	0	0	0	0	0	0
3329	0.845463772	1	4	1	2	0	1	0	1	0	0	0	0	1	1	1	5	1	1	1	1	0	1	0	0	1	1	0	0	0	0	0	0
3331	1.838818065	1	3	2	4		2	0	0	0	1	0	98	1	1	0	5	1	1	1	1	1	0	0	0	2	0	0	0	0	1	0	0
3338	0.564423114	1	4	1	4	0	2	0	0	0	1	0	0	1	1	0	5	1	1	1	1	1	0	0	0	1	1	0	0	0	0	0	0
3363	0.391216962	2	3	1	4	0	1	0	1	0	0	0	0	1	1	1	5	1	1	1	1	0	1	0	0	1	0	0	0	1	0	0	0
3370	1.085645388	2	2	5	3	0	1	1	0	0	0	0	0	0	0	1	6	0	0	0	1	0	1	0	0	3	0	0	1	0	0	0	0
3373	1.937219477	2	4	4	3	0	2	0	0	1	0	0	0	1	0	0	4	0	0	1	0	0	0	1	0	5	0	0	1	0	0	0	0
3375	0.773055956	2	4	3	3	0	1	0	1	0	0	0	0	1	0	1	4	1	1	0	1	0	1	0	0	5	1	0	0	0	0	0	0
3383	0.736839316	2	3	1	3	0	1	0	0	1	0	0	0	1	1	1	4	0	1	1	1	0	1	0	0	1	0	1	0	0	0	0	0
3396	0.939841745	2	4	1	2	0	1	1	0	0	0	0	0	1	1	1	5	1	0	0	1	0	1	0	0	2	1	0	0	0	0	0	0
3399	0.628083156	2	3	1	4	0	2	0	0	0	1	0	0	1	1	0	5	1	1	1	1	0	1	0	0	1	1	0	0	0	0	0	0
3401	0.341162703	1	3	4	2	0	1	0	0	1	0	0	0	1	0	1	6	1	1	1	1	0	0	1	1	5	1	0	0	0	0	0	0
3403	0.826526111	2	3	6	3	0	2	0	0	0	0	1	1	1	0	0	6	1	1	1	1	0	1	0	0	5	1	0	0	0	0	0	0
3417	1.858635649	2	3	3	2	0	1	0	1	0	0	0	0	1	0	1	6	1	1	1	1	1	0	0	0	2	0	1	0	0	0	0	0
3422	1.50647089	1	2	4	2	1	1	0	1	0	0	0	0	0	0	1	6	0	1	1	1	0	0	1	0	1	1	0	0	0	0	0	0
3423	1.960890711	1	1	5	2	1	1	0	1	0	0	0	0	0	0	1	6	1	1	1	1	0	1	0	0	4	1	0	0	0	0	0	0
3437	4.410172607	1	1	5	1	0	1	1	0	0	0	0	0	0	0	1	4	0	1	1	1	0	1	0	0	1	0	0	0	1	0	0	0
3438	0.707744546	1	3	2	4	0	2	0	0	1	0	0	0	1	1	0	5	1	1	1	1	0	0	1	0	5	1	0	0	0	0	0	0
3439	0.519440216	2	4	6	2	0	2	0	0	0	1	0	0	1	0	0	6	1	1	1	1	0	1	0	0	1	1	0	0	0	0	0	0
3453	1.133376387	2	3	3	3	0	2	0	0	1	0	0	0	1	0	0	5	1	1	1	1	0	1	0	0	1	0	1	0	0	0	0	0
3456	0.789404034	1	4	1	4	0	1	0	1	0	0	0	0	1	1	1	5	0	1	1	1	0	1	0	0	5	0	0	1	0	0	0	0
3457	0.419714863	1	4	4	3	0	2	0	0	0	1	0	0	1	0	0	5	1	1	1	1	0	0	1	0	1	0	1	0	0	0	1	0
3459	0.794745841	1	3	1	2	0	2	0	0	0	1	0	0	1	1	0	6	1	1	0	1	0	1	0	0	1	1	0	0	0	0	0	0
3466	2.15500524	2	1	1	3	0	1	0	1	0	0	0	0	0	1	1	4	1	1	1	1	0	1	0	0	3	0	0	0	1	0	0	0
3467	0.328803836	2	4	1	3	1	1	0	0	1	0	0	1	1	1	1	6	1	1	1	1	0	1	0	0	2	1	0	0	0	0	0	0
3479	0.944321627	2	2	4	4	0		0	1	0	0	0	0	0	0		5	0	1	1	1	0	0	1	0	2	0	0	0	1	0	0	0
3482	0.48255785	2	4	6	3	0	2	0	0	0	1	0	0	1	0	0	6	1	1	1	1	0	1	0	0	5	1	0	0	0	0	0	0
3503	1.404000414	2	3	3	1	0	1	0	1	0	0	0	0	1	0	1	6	1	1	1	1	1	0	0	0	3	0	0	0	1	0	0	0
3512	0.408379311	2	3	1	3	0	1	1	0	0	0	0	0	1	1	1	5	1	1	0	0	1	0	0	0	1	0	1	0	0	0	0	0
3514	1.371059315	1	3	1	3	0	2	0	0	1	0	0	0	1	1	0	5	0	0	1	1	0	1	0	0	5	1	0	0	0	0	0	0
3517	3.094668129	2	2	3	3	0	1	0	1	0	0	0	0	0	0	1	4	0	1	1	1	0	1	0	0	1	0	0	0	1	0	0	0
3529	0.528344326	2	1	4	3	0	1	0	1	0	0	0	0	0	0	1	4	0	1	1	1	0	0	1	0	1	1	0	0	0	0	0	0
3530	0.35003606	1	4	1	2	0	1	0	1	0	0	0	0	1	1	1	6	1	1	1	1	0	1	0	0	1	0	0	0	1	0	0	0
3531	0.488082308	2	2	5	3	0	1	0	1	0	0	0	0	0	0	1	6	1	1	0	1	0	1	0	0	1	1	0	0	0	0	0	0
3546	0.920064152	1	4	1	2	0	2	0	0	1	0	0	0	1	1	0	6	1	1	1	1	0	1	0	0	1	1	0	0	0	0	0	0
3549	0.979433096	2	1	4	3	0	1	1	0	0	0	0	0	0	0	1	4	1	1	1	1	0	0	1	0	1	0	1	0	0	0	1	0
3563	0.827054384	1	4	1	3	0	1	0	0	1	0	0	0	1	1	1	4	1	1	1	1	0	1	0	0	1	0	1	0	0	0	0	0
3571	0.312745709	2	3	2	2	0	1	0	1	0	0	0	1	1	1	1	5	1	1	0	1	0	1	0	0	4	1	0	0	0	0	0	0
3574	0.529227731	1	4	1	4	0	1	0	1	0	0	0	0	1	1	1	5	1	1	1	0	0	1	0	0	-1	1	0	0	0	0	0	0
3577	0.538227213	1	3	4	1	0	1	0	0	1	0	0	0	1	0	1	6	1	1	1	0	0	0	1	0	5	1	0	0	0	0	0	0
3581	0.30726753	2	4	2	3	0	2	0	0	0	1	0	0	1	1	0	5	1	1	0	1	0	1	0	0	2	1	0	0	0	0	0	0
3585	0.362047376	1	4	1	2	0	2	0	0	0	1	0	0	1	1	0	1	1	1	0	1	0	1	0	0	5	1	0	0	0	0	0	0
3597	1.722301736	1	3	5	1	1	1	1	0	0	0	0	0	1	0	1	6	1	1	1	1	0	1	0	0	1	1	0	0	0	0	0	0
3598	0.322271447	2	4	1	3	0	2	0	0	1	0	0	0	1	1	0	5	1	1	1	1	0	1	0	0	1	0	1	0	0	0	0	0
3602	0.741636191	2	4	2	4	0	1	1	0	0	0	0	0	1	1	1	5	1	1	1	1	0	1	0	0	3	1	0	0	0	0	0	0
3603	0.266388669	2	4	1	3	0	2	0	0	0	1	0	1	1	1	0	6	1	1	1	1	0	1	0	0	1	0	1	0	0	0	0	0
3615	1.748603456	1	4	1	4	0	2	0	0	0	0	1	0	1	1	0	5	1	1	1	1	0	1	0	0	3	0	0	0	1	0	0	0
3621	0.86259722	2	4	1	3	0	2	0	0	0	1	0	0	1	1	0	5	1	1	1	1	0	1	0	0	5	1	0	0	0	0	0	0
3630	0.964917019	1	4	1	3	0	2	0	0	0	0	1	0	1	1	0	4	1	1	1	1	0	1	0	0	2	1	0	0	0	0	0	0
3636	0.379815545	2	3	4	2	0	1	0	1	0	0	0	0	1	0	1	6	0	1	1	1	0	0	1	0	1	1	0	0	0	0	0	0
3650	1.522013454	2	2	4	1	0	1	1	0	0	0	0	0	0	0	1	6	1	1	1	1	0	0	1	0	1	1	0	0	0	0	0	0
3667	1.995618217	1	2	1	1	0	2	0	0	0	1	0	0	0	1	0	6	1	1	1	1	0	1	0	0	5	1	0	0	0	0	0	0
3671	0.911588715	1	2	1	2	0	2	0	0	1	0	0	0	0	1	0	4	1	1	1	1	0	1	0	0	5	1	0	0	0	0	0	0
3673	0.444044481	2	4	4	2	0	1	0	1	0	0	0	0	1	0	1	6	1	1	1	1	0	0	1	0	5	1	0	0	0	0	0	0
3676	1.406656026	2	4	4	4	0	1	0	0	1	0	0	0	1	0	1	5	1	1	1	1	0	0	1	0	1	1	0	0	0	0	0	0
3681	1.305583778	2	4	1	4	0	1	0	1	0	0	0	1	1	1	1	5	1	1	1	1	1	0	0	0	5	1	0	0	0	0	0	0
3691	0.522766427	2	3	1	1	0	2	0	0	0	1	0	0	1	1	0	6	1	1	1	1	0	0	1	0	1	0	1	0	0	0	0	0
3694	0.391165994	2	2	6	4	0		1	0	0	0	0	0	0	0		5	1	1	0	1	0	1	0	0	4	1	0	0	0	0	0	0
3708	0.40316893	1	4	1	3	0	1	0	1	0	0	0	0	1	1	1	6	1	1	1	1	0	1	0	0	2	0	0	0	1	0	0	0
3711	0.40991891	2	4	1	3	0	1	0	1	0	0	0	0	1	1	1	5	1	0	1	1	0	0	1	0	1	1	0	0	0	0	0	0
3713	1.244597272	2	4	1	2	0	2	0	0	0	0	1	0	1	1	0	6	1	1	1	1	0	1	0	0	1	1	0	0	0	0	0	0
3717	1.182524012	1	4	1	4	0		0	0	0	0	1	0	1	1		6	0	1	1	1	0	0	1	0	5	1	0	0	0	0	0	0
3721	0.564686791	1	3	1	1	0	1	0	0	1	0	0	0	1	1	1	4	0	1	0	1	0	1	0	1	2	0	1	0	0	0	0	0
3724	0.888773877	1	3	4	4	0	1	0	1	0	0	0	0	1	0	1	5	1	1	1	1	0	0	1	0	1	1	0	0	0	0	0	0
3730	1.797641481	2	4	1	4	0	2	0	0	1	0	0	0	1	1	0	5	1	1	1	1	0	1	0	0	1	0	0	0	0	1	0	0
3735	0.425097292	2	2	1	3	1	2	0	0	1	0	0	1	0	1	0	5	1	1	1	1	0	1	0	0	3	1	0	0	0	0	1	0
3736	0.228385513	2	3	6	3	0	1	0	1	0	0	0	0	1	0	1	5	1	0	1	1	1	0	0	0	3	0	0	0	1	0	0	0
3741	0.336719235	1	3	1	3	0	1	0	1	0	0	0	0	1	1	1	5	1	1	0	1	0	1	0	0	2	0	1	0	0	0	0	0
3752	1.480236417	2	4	6	4	0	1	0	1	0	0	0	0	1	0	1	4	0	1	0	1	1	0	0	0	2	0	0	1	0	0	0	0
3757	0.176570237	2	4	2	4	0	2	0	0	0	1	0	0	1	1	0	5	1	1	1	0	0	1	0	0	1	1	0	0	0	0	0	0
3762	1.911360621	2	2	1	3	1	1	0	0	1	0	0	1	0	1	1	4	1	1	1	1	0	1	0	0	4	1	0	0	0	0	0	0
3765	0.556144563	1	4	4	4	0	2	0	0	0	1	0	0	1	0	0	5	1	1	1	1	0	0	1	0	1	1	0	0	0	0	0	0
3766	1.899547556	2	3	3	1	0	1	1	0	0	0	0	1	1	0	1	6	1	1	1	1	1	0	0	1	1	0	0	0	1	0	0	0
3773	0.985611756	2	4	4	2	0	2	0	0	1	0	0	0	1	0	0	5	1	1	1	1	0	0	1	0	5	1	0	0	0	0	0	0
3785	1.836412904	2	3	3	1	0	1	0	1	0	0	0	0	1	0	1	6	1	0	1	1	1	0	0	1	1	0	0	0	1	0	0	0
3786	0.970602933	1	3	4	4	0	1	0	1	0	0	0	0	1	0	1	5	1	1	0	1	0	0	1	0	5	1	0	0	0	0	0	0
3800	0.53501529	1	4	1	4	0	2	0	0	0	1	0	0	1	1	0	5	0	1	1	1	0	1	0	0	1	1	0	0	0	0	0	0
3812	1.446844926	2	3	6	3	0	1	0	1	0	0	0	0	1	0	1	5	1	1	0	1	1	0	0	0	1	0	0	0	1	0	0	0
3822	0.954043199	1	3	4	3	0	1	0	1	0	0	0	0	1	0	1	5	1	1	1	1	0	0	1	0	4	1	0	0	0	0	0	0
3827	0.424037272	2	3	1	2	0	1	0	1	0	0	0	0	1	1	1	4	1	1	1	1	0	0	1	0	1	1	0	0	0	0	0	0
3835	0.678514824	1	4	1	3	1	2	0	0	0	1	0	0	1	1	0	4	1	1	1	1	1	0	0	0	2	0	0	0	1	0	0	0
3836	0.859895873	1	4	1	4	0	2	0	0	0	1	0	0	1	1	0	5	0	1	1	1	0	1	0	0	5	1	0	0	0	0	0	0
3839	0.542395572	2	4	2	3	0	1	0	1	0	0	0	0	1	1	1	5	1	1	1	1	1	0	0	0	4	0	1	0	0	0	0	0
3844	0.462655652	1	4	2	3	0	1	1	0	0	0	0	0	1	1	1	6	1	1	1	1	0	0	1	0	1	1	0	0	0	0	0	0
3846	2.432149439	1	2	2	3	1	1	0	1	0	0	0	0	0	1	1	4	0	1	1	1	0	1	0	0	2	0	1	0	0	0	0	0
3852	4.281091013	1	1	1	4	0	2	0	0	1	0	0	0	0	1	0	5	0	1	1	1	1	0	0	0	4	0	0	0	1	0	0	0
3853	1.934651884	2	2	1	2	0	1	1	0	0	0	0	0	0	1	1	4	0	0	0	0	1	0	0	0	4	0	1	0	0	0	0	0
3863	0.436774348	2	3	4	3	0	1	0	1	0	0	0	0	1	0	1	5	1	0	0	1	0	0	1	0	5	1	0	0	0	0	0	0
3875	0.609575721	1	4	1	4	0	2	0	0	1	0	0	0	1	1	0	5	1	1	1	1	0	1	0	0	2	0	0	1	0	0	0	0
3878	0.466219818	1	4	4	2	0	1	0	0	1	0	0	0	1	0	1	4	0	1	1	1	0	0	1	0	2	1	0	0	0	0	0	0
3881	0.610136896	1	3	1	3	0	2	0	0	1	0	0	0	1	1	0	6	1	1	1	1	0	1	0	0	2	1	0	0	0	0	0	0
3886	0.584555518	2	3	4	1	0	1	0	1	0	0	0	0	1	0	1	6	0	1	1	1	0	0	1	1	1	0	0	1	0	0	0	0
3895	0.354819765	1	4	1	2	1	2	0	0	1	0	0	0	1	1	0	4	0	0	0	1	0	1	0	0	5	1	0	0	0	0	0	0
3908	2.284079237	2	2	1	1	0	1	1	0	0	0	0	1	0	1	1	4	1	1	1	1	0	0	1	1	1	1	0	0	0	0	0	0
3914	0.396948522	2	3	4	2	0	1	0	0	1	0	0	0	1	0	1	6	1	0	1	1	0	0	1	0	1	0	1	0	0	0	0	0
3927	0.775196269	2	4	1	1	0	1	0	0	1	0	0	1	1	1	1	6	1	1	1	1	0	1	0	1	2	1	0	0	0	0	0	0
3938	0.753983776	1	4	1	1	0	2	0	0	0	1	0	0	1	1	0	6	1	1	1	1	0	0	1	0	2	1	0	0	0	0	0	0
3948	0.466419439	1	4	1	4	0	2	0	0	1	0	0	0	1	1	0	4	1	1	1	1	0	1	0	0	2	1	0	0	0	0	0	0
3951	1.666003277	1	2	1	3	1	1	0	1	0	0	0	0	0	1	1	5	1	1	1	0	0	0	1	0	4	1	0	0	0	0	0	0
3953	1.255189473	2	3	1	3	0	2	0	0	1	0	0	0	1	1	0	5	1	1	1	1	1	0	0	0	5	1	0	0	0	0	0	0
3968	0.559940231	1	4	4	3	0	2	0	0	0	1	0	0	1	0	0	4	1	1	1	1	0	0	1	0	5	1	0	0	0	0	0	0
3994	0.866029146	2	4	4	4	0	1	0	0	1	0	0	0	1	0	1	5	1	1	1	1	0	0	1	0	5	1	0	0	0	0	0	0
4007	0.783980784	2	4	4	4	0	1	0	1	0	0	0	0	1	0	1	5	0	1	1	1	0	1	0	0	5	1	0	0	0	0	0	0
4011	0.593171204	2	3	4	1	0	1	0	1	0	0	0	0	1	0	1	6	1	1	0	1	0	0	1	0	1	1	0	0	0	0	0	0
4012	0.506854057	2	3	6	4	0	1	0	1	0	0	0	0	1	0	1	5	1	1	1	1	0	1	0	0	1	0	0	0	1	0	0	0
4014	1.27126083	1	2	4	3	0	1	0	0	1	0	0	0	0	0	1	5	1	0	0	1	0	0	1	0	5	1	0	0	0	0	0	0
4032	0.432253696	1	4	1	4	0	2	0	0	1	0	0	0	1	1	0	5	1	0	1	1	1	0	0	0	2	0	0	0	0	1	0	0
4039	0.700484425	1	4	2	1	0	1	0	0	1	0	0	0	1	1	1	4	1	1	1	1	0	0	1	1	1	1	0	0	0	0	0	0
4048	1.730784858	2	2	4	2	0	1	0	1	0	0	0	0	0	0	1	5	1	1	1	1	0	0	1	0	5	1	0	0	0	0	0	0
4052	0.974042295	1	2	1	1	0	2	0	0	0	1	0	0	0	1	0	6	1	1	1	1	1	0	0	1	1	0	1	0	0	0	0	0
4064	1.101848208	2	2	6	2	0	1	1	0	0	0	0	0	0	0	1	6	1	1	0	0	0	1	0	0	-1	1	0	0	0	0	0	0
4073	1.664238241	1	3	3	1	0	1	0	0	1	0	0	0	1	0	1	6	0	1	0	1	0	1	0	0	5	1	0	0	0	0	0	0
4078	0.88647825	1	4	1	1	0	2	0	0	0	1	0	0	1	1	0	6	1	1	1	1	0	0	1	0	4	1	0	0	0	0	0	0
4080	2.505596634	2	2	6	3	0	1	1	0	0	0	0	0	0	0	1	5	0	0	0	0	0	1	0	0	3	0	1	0	0	0	1	0
4086	0.740199875	1	4	4	3	0	2	0	0	0	1	0	0	1	0	0	6	1	1	1	1	0	0	1	0	5	1	0	0	0	0	0	0
4090	0.764226801	2	4	4	4	0	1	0	1	0	0	0	0	1	0	1	5	1	1	1	1	0	0	1	0	1	1	0	0	0	0	0	0
4111	0.853501881	1	3	4	4	0	1	0	0	1	0	0	0	1	0	1	5	0	1	1	1	0	0	1	0	1	1	0	0	0	0	0	0
4123	0.439626628	1	3	4	1	0	1	1	0	0	0	0	0	1	0	1	6	1	1	1	1	0	0	1	1	1	0	1	0	0	0	0	0
4127	0.483958752	1	4	1	4	0		1	0	0	0	0	0	1	1		5	1	1	1	1	1	0	0	0	2	0	0	0	1	0	0	0
4129	1.288798039	2	4	1	3	0	1	0	1	0	0	0	0	1	1	1	4	0	0	0	0	0	1	0	0	5	1	0	0	0	0	0	0
4134	2.451579916	1	3	1	4	0	1	0	1	0	0	0	0	1	1	1	5	1	1	1	1	1	0	0	0	5	0	0	1	0	0	0	0
4150	1.037138154	2	4	6	3	0	2	0	0	1	0	0	0	1	0	0	5	1	1	0	1	0	1	0	0	5	1	0	0	0	0	0	0
4163	0.496431833	2	3	1	4	0	2	0	0	0	1	0	0	1	1	0	5	1	1	1	1	0	1	0	0	5	0	0	0	1	0	0	0
4164	0.952324312	1	4	1	4	0	2	0	0	0	1	0	0	1	1	0	5	1	1	0	1	0	1	0	0	1	0	0	0	0	1	0	0
4168	0.615754304	2	4	1	1	0	1	1	0	0	0	0	0	1	1	1	6	1	0	1	0	1	0	0	1	1	0	1	0	0	0	0	0
4173	1.548707106	2	2	6	3	0	2	0	0	1	0	0	0	0	0	0	5	1	1	1	1	1	0	0	0	2	0	0	1	0	0	0	0
4175	2.588259092	2	2	1	3	0	2	0	0	1	0	0	0	0	1	0	6	1	1	1	1	0	1	0	0	5	1	0	0	0	0	0	0
4188	0.631422746	1	3	5	3	0	2	0	0	1	0	0	1	1	0	0	6	1	1	1	1	0	1	0	0	5	1	0	0	0	0	0	0
4189	0.302699696	1	3	5	3	0	2	0	0	1	0	0	0	1	0	0	6	1	1	1	1	0	0	1	0	4	1	0	0	0	0	0	0
4197	0.715232896	2	4	1	1	0	1	0	0	1	0	0	0	1	1	1	4	1	1	1	1	0	0	1	0	3	0	0	0	1	0	0	0
4219	0.344740786	2	3	4	3	0	1	1	0	0	0	0	0	1	0	1	5	0	1	1	1	0	0	1	0	1	0	1	0	0	0	0	0
4221	0.439758653	2	4	6	3	0	2	0	0	0	1	0	0	1	0	0	5	1	1	0	1	0	1	0	0	5	1	0	0	0	0	0	0
4239	1.020792409	2	4	1	3	0	1	0	1	0	0	0	0	1	1	1	5	1	1	1	1	0	1	0	0	4	1	0	0	0	0	0	0
4240	1.752488829	1	2	4	3	0	1	1	0	0	0	0	0	0	0	1	5	1	1	0	1	0	0	1	0	5	1	0	0	0	0	0	0
4241	0.398467427	2	4	1	2	0	1	0	1	0	0	0	0	1	1	1	5	1	0	0	1	1	0	0	0	2	0	1	0	0	0	0	0
4247	0.515244616	2	3	2	4	0	1	0	0	1	0	0	0	1	1	1	6	1	1	1	1	0	1	0	0	2	1	0	0	0	0	0	0
4251	0.824233926	1	3	4	4	0	1	0	1	0	0	0	0	1	0	1	5	0	1	1	1	0	0	1	0	4	1	0	0	0	0	0	0
4256	0.826587652	2	2	3	1	0	1	1	0	0	0	0	0	0	0	1	6	1	1	1	0	0	1	0	0	1	1	0	0	0	0	0	0
4262	1.529093199	2	1	1	4	1	1	0	1	0	0	0	1	0	1	1	5	0	0	0	0	0	1	0	0	4	0	0	0	1	0	1	1
4270	1.933571143	1	2	4	4	1	2	0	0	1	0	0	0	0	0	0	5	1	1	1	1	0	0	1	0	1	0	0	0	1	0	0	0
4271	0.269772868	1	4	3	3	1	1	0	1	0	0	0	1	1	0	1	5	0	1	1	1	0	1	0	0	5	0	0	0	1	0	1	0
4274	0.28578681	1	4	1	2	0	1	0	1	0	0	0	0	1	1	1	5	1	1	0	1	0	1	0	1	5	1	0	0	0	0	0	0
4282	0.772379692	1	1	3	3	0	1	1	0	0	0	0	0	0	0	1	6	1	1	1	1	0	1	0	0	4	1	0	0	0	0	0	0
4288	1.46620844	2	2	4	2	0	1	1	0	0	0	0	1	0	0	1	6	1	1	1	1	0	0	1	0	5	1	0	0	0	0	0	0
4290	0.79172409	1	3	1	4	0	1	0	0	1	0	0	0	1	1	1	6	0	1	1	0	0	1	0	0	3	1	0	0	0	0	0	0
4292	1.16914779	2	3	4	1	0	2	0	0	0	1	0	0	1	0	0	6	1	1	1	1	0	0	1	1	1	1	0	0	0	0	0	0
4296	1.08981271	2	4	1	4	0	2	0	0	0	1	0	0	1	1	0	6	1	1	1	1	0	1	0	0	1	1	0	0	0	0	0	0
4300	1.612685136	2	2	1	1	0	1	1	0	0	0	0	0	0	1	1	6	1	1	1	1	0	0	1	1	1	1	0	0	0	0	0	0
4308	0.516937426	1	4	4	4	0	2	0	0	0	1	0	0	1	0	0	5	0	1	1	1	0	0	1	0	5	1	0	0	0	0	0	0
4312	2.84085417	1	2	6	2	0	1	1	0	0	0	0	0	0	0	1	6	1	1	1	0	0	0	1	0	5	1	0	0	0	0	0	0
4315	0.773533368	2	4	1	4	0	1	0	0	1	0	0	0	1	1	1	5	1	1	1	1	0	1	0	0	1	0	0	0	1	0	0	0
4322	0.733444774	2	3	6	2	0	1	1	0	0	0	0	0	1	0	1	6	1	0	0	1	0	1	0	0	5	1	0	0	0	0	0	0
4325	0.454072301	2	3	6	2	0	1	0	1	0	0	0	0	1	0	1	6	1	1	0	0	0	1	0	0	4	1	0	0	0	0	0	0
4330	0.333443647	2	4	4	2	0	1	0	1	0	0	0	0	1	0	1	1	1	1	1	1	0	0	1	0	3	1	0	0	0	0	0	0
4340	0.79655341	2	3	1	3	0	1	0	1	0	0	0	0	1	1	1	4	0	1	1	1	0	0	1	0	2	1	0	0	0	0	0	0
4347	0.428972795	2	4	4	3	0	1	0	0	1	0	0	0	1	0	1	5	0	1	1	1	0	0	1	0	3	0	0	0	1	0	0	0
4351	0.901933354	1	3	1	2	0	2	0	0	0	1	0	0	1	1	0	1	1	1	1	1	0	1	0	0	5	1	0	0	0	0	0	0
4363	0.477315217	2	4	1	3	0	1	0	1	0	0	0	0	1	1	1	5	0	1	0	1	0	1	0	0	5	1	0	0	0	0	0	0
4375	1.064528289	1	3	4	3	0	2	0	0	1	0	0	0	1	0	0	5	0	1	1	0	0	0	1	0	5	0	0	1	0	0	0	0
4380	0.177612797	1	3	1	4	0	2	0	0	1	0	0	0	1	1	0	5	1	1	1	1	0	0	1	0	5	1	0	0	0	0	0	0
4382	0.823728938	2	4	4	4	0	1	1	0	0	0	0	0	1	0	1	5	1	1	1	1	0	0	1	0	1	1	0	0	0	0	0	0
4391	0.498025019	1	4	2	2	0	2	0	0	0	1	0	0	1	1	0	6	0	1	0	1	0	1	0	0	5	1	0	0	0	0	0	0
4395	0.539381545	2	3	6	4	0	2	0	0	0	1	0	0	1	0	0	6	1	1	1	1	0	1	0	0	5	1	0	0	0	0	0	0
4418	0.401544448	2	4	4	4		1	0	1	0	0	0	0	1	0	1	4	1	1	1	1	0	0	1	0	1	1	0	0	0	0	0	0
4422	0.475658556	2	3	1	2	0	2	0	0	1	0	0	0	1	1	0	6	1	1	1	1	0	1	0	0	1	1	0	0	0	0	0	0
4423	1.547834519	2	4	1	4	0	2	0	0	0	0	1	0	1	1	0	5	1	1	1	1	0	1	0	0	1	0	0	0	0	1	0	0
4431	0.461633723	2	3	1	2	0	1	0	1	0	0	0	0	1	1	1	6	1	1	0	1	0	1	0	0	1	1	0	0	0	0	0	0
4433	1.308284302	2	3	1	3	0	2	0	0	1	0	0	0	1	1	0	4	0	1	1	1	0	1	0	0	3	0	0	0	1	0	0	0
4434	2.053554539	1	3	4	2	0	1	0	0	1	0	0	0	1	0	1	6	1	1	1	1	0	0	1	0	5	0	0	0	1	0	1	0
4449	0.381429709	2	3	1	3	0	2	0	0	0	1	0	0	1	1	0	6	1	1	1	1	0	1	0	0	3	1	0	0	0	0	0	0
4455	0.283934469	1	3	4	4	1	2	0	0	0	0	1	0	1	0	0	5	1	1	1	1	0	0	1	0	5	1	0	0	0	0	0	0
4465	0.578166358	2	4	1	4	0	2	0	0	1	0	0	1	1	1	0	6	1	0	1	1	0	1	0	0	2	1	0	0	0	0	0	0
4470	1.696184345	1	1	1	3	0	2	0	0	0	1	0	0	0	1	0	4	0	1	1	1	0	1	0	0	3	1	0	0	0	0	0	0
4483	1.0313905	1	4	2	1	0	2	0	0	0	1	0	0	1	1	0	6	1	1	1	1	0	1	0	0	1	1	0	0	0	0	0	0
4487	4.239637399	2	3	3	3	0	2	0	0	0	1	0	1	1	0	0	5	1	1	1	1	1	0	0	0	2	1	0	0	0	0	0	0
4489	0.900654426	1	3	5	3	0	2	0	0	0	1	0	0	1	0	0	5	0	1	0	0	0	1	0	0	3	1	0	0	0	0	0	0
4504	1.365873934	1	4	1	3	0	1	0	1	0	0	0	0	1	1	1	5	1	1	1	1	0	1	0	0	1	1	0	0	0	0	0	0
4512	0.647857816	2	2	4	2	0	1	1	0	0	0	0	0	0	0	1	6	1	1	1	1	0	0	1	0	3	1	0	0	0	0	1	0
4519	0.35839538	1	4	1	3	0	2	0	0	0	0	1	0	1	1	0	6	1	1	1	1	0	1	0	1	1	1	0	0	0	0	0	0
4521	0.379552256	1	4	4	4	0	1	0	1	0	0	0	0	1	0	1	5	1	1	1	1	0	0	1	0	1	0	1	0	0	0	0	0
4522	0.233122393	1	3	5	4	1	1	1	0	0	0	0	1	1	0	1	5	0	0	1	1	0	1	0	0	1	0	0	0	1	0	1	0
4526	0.143440968	2	3	3	1	0	1	0	0	1	0	0	0	1	0	1	6	1	1	0	1	0	1	0	1	3	0	0	0	1	0	0	0
4528	0.300415577	2	4	1	1	0	1	0	0	1	0	0	0	1	1	1	6	1	1	1	1	0	1	0	1	2	1	0	0	0	0	0	0
4530	3.340773638	1	2	1	2	0	2	0	0	0	0	1	0	0	1	0	4	1	1	1	1	0	1	0	0	4	1	0	0	0	0	0	0
4533	0.316572452	2	4	1	2	0	2	0	0	0	1	0	0	1	1	0	4	1	1	0	1	0	1	0	0	1	1	0	0	0	0	0	0
4541	0.655084308	1	4	4	4	0		0	0	1	0	0	0	1	0		6	1	1	1	1	0	0	1	0	2	1	0	0	0	0	0	0
4544	0.857628094	2	4	4	4	0	1	0	0	1	0	0	0	1	0	1	5	1	1	1	1	0	0	1	0	1	1	0	0	0	0	0	0
4551	2.333739224	1	3	1	3	1	1	1	0	0	0	0	0	1	1	1	5	0	0	0	1	1	0	0	0	3	0	1	0	0	0	98	98
4554	0.916260222	1	4	1	4	0	2	0	0	0	1	0	0	1	1	0	4	1	1	1	1	0	1	0	0	1	0	0	0	1	0	0	0
4558	0.563433186	2	4	3	2	0	1	1	0	0	0	0	0	1	0	1	6	0	0	0	1	1	0	0	0	4	0	0	0	1	0	0	0
4567	1.783695437	1	4	1	3	0	2	0	0	0	1	0	0	1	1	0	4	1	1	1	1	0	1	0	0	1	0	0	0	1	0	1	0
4577	0.92944292	2	4	1	2	0	2	0	0	0	0	1	0	1	1	0	6	1	1	1	1	0	1	0	0	1	1	0	0	0	0	0	0
4580	0.441358529	2	3	1	2	1	1	1	0	0	0	0	1	1	1	1	4	1	1	1	1	0	1	0	0	1	1	0	0	0	0	0	0
4581	0.584515251	1	3	1	4	0	2	0	0	0	1	0	0	1	1	0	5	0	0	0	1	0	0	1	0	5	1	0	0	0	0	0	0
4585	1.359067311	2	4	1	1	0	1	0	0	1	0	0	0	1	1	1	6	1	1	1	1	0	1	0	0	2	1	0	0	0	0	0	0
4588	0.914845564	1	4	1	3	0	2	0	0	0	1	0	0	1	1	0	4	1	1	1	1	0	0	1	0	4	1	0	0	0	0	0	0
4600	2.629378807	2	3	1	3	0	2	0	0	0	1	0	0	1	1	0	4	1	0	0	0	1	0	0	0	5	1	0	0	0	0	0	0
4611	1.858418442	2	1	4	4	0	1	1	0	0	0	0	0	0	0	1	5	0	0	0	0	0	1	0	0	5	0	0	0	1	0	1	0
4617	0.568173747	2	4	2	1	0	2	0	0	1	0	0	0	1	1	0	6	1	1	1	1	0	1	0	0	2	1	0	0	0	0	0	0
4620	0.309436088	1	4	1	2	0	2	0	0	0	0	1	0	1	1	0	6	1	1	1	1	0	1	0	0	5	1	0	0	0	0	1	0
4628	0.934926919	2	4	1	2	0	2	0	0	0	0	1	0	1	1	0	6	1	0	1	1	0	1	0	0	1	1	0	0	0	0	0	0
4635	1.214621345	1	4	1	4	0	2	0	0	1	0	0	0	1	1	0	5	1	1	0	1	1	0	0	0	4	0	0	0	1	0	0	0
4657	0.554120624	1	3	1	4	0	2	0	0	1	0	0	0	1	1	0	4	1	1	0	1	0	0	1	0	5	1	0	0	0	0	0	0
4659	2.125529256	2	1	1	3	0	2	0	0	0	0	1	0	0	1	0	4	1	1	1	1	0	1	0	0	5	1	0	0	0	0	0	0
4660	0.795825057	2	4	1	2	0	2	0	0	1	0	0	0	1	1	0	6	1	1	1	0	0	1	0	0	1	0	1	0	0	0	0	0
4667	0.632105019	1	3	1	1	0	2	0	0	0	1	0	0	1	1	0	6	1	1	1	1	0	1	0	1	5	1	0	0	0	0	0	0
4676	1.116578791	2	4	1	3	0	2	0	0	0	1	0	0	1	1	0	4	1	1	1	1	0	1	0	0	1	1	0	0	0	0	0	0
4679	1.147406925	2	1	2	3	0	1	1	0	0	0	0	0	0	1	1	4	1	1	1	1	1	0	0	0	4	1	0	0	0	0	0	0
4682	0.25355429	1	3	1	4	0		0	0	1	0	0	0	1	1		5	1	0	0	1	0	1	0	0	4	1	0	0	0	0	0	0
4701	1.698144793	2	3	1	1	0	1	0	0	1	0	0	0	1	1	1	5	0	1	1	1	0	1	0	1	2	0	0	0	1	0	0	0
4702	1.297321784	2	3	1	1	0	1	0	0	1	0	0	0	1	1	1	6	1	1	1	1	0	1	0	0	1	1	0	0	0	0	0	0
4704	0.334472966	2	4	1	2	0	1	0	1	0	0	0	0	1	1	1	1	1	1	1	1	0	1	0	0	5	1	0	0	0	0	0	0
4707	5.008947737	1	2	1	3	0	1	0	1	0	0	0	0	0	1	1	4	1	1	1	1	0	0	1	0	5	1	0	0	0	0	0	0
4708	2.171398223	1	2	1	3	0	2	0	0	1	0	0	0	0	1	0	5	1	1	0	1	0	0	1	0	4	1	0	0	0	0	0	0
4710	1.087220375	1	4	1	3	0	2	0	0	0	0	1	0	1	1	0	4	1	1	1	1	0	0	1	0	5	1	0	0	0	0	0	0
4717	0.585321921	2	3	1	3	0	2	0	0	1	0	0	0	1	1	0	5	1	1	1	1	0	1	0	0	5	1	0	0	0	0	0	0
4727	0.767674045	2	3	1	4	0	1	0	1	0	0	0	0	1	1	1	5	1	1	0	1	1	0	0	0	3	0	1	0	0	0	0	0
4733	0.677250253	2	4	1	3	0	2	0	0	0	1	0	0	1	1	0	6	1	1	1	1	0	1	0	1	1	1	0	0	0	0	0	0
4747	3.870833308	2	3	1	1	0	2	0	0	0	0	1	0	1	1	0	6	1	1	1	1	1	0	0	1	2	1	0	0	0	0	0	0
4757	2.407246366	2	2	1	4	0	1	1	0	0	0	0	0	0	1	1	5	1	1	1	1	0	1	0	0	3	0	0	0	1	0	1	0
4766	0.918492564	1	1	3	1	0	1	1	0	0	0	0	0	0	0	1	6	1	1	1	1	0	1	0	0	3	1	0	0	0	0	0	0
4777	0.429018903	1	3	4	3	0	1	0	0	1	0	0	0	1	0	1	5	1	1	1	1	0	0	1	0	4	1	0	0	0	0	0	0
4780	0.222498694	2	3	4	3	0	2	0	0	1	0	0	0	1	0	0	5	1	1	1	1	0	0	1	0	1	1	0	0	0	0	0	0
4789	1.082929657	1	4	1	2	0	1	0	1	0	0	0	0	1	1	1	6	1	1	0	1	0	1	0	0	4	1	0	0	0	0	0	0
4793	0.922368542	2	3	4	3	0	1	0	1	0	0	0	0	1	0	1	5	1	1	1	1	0	0	1	0	2	1	0	0	0	0	0	0
4808	1.174386492	1	3	2	1	0	1	0	1	0	0	0	0	1	1	1	6	0	1	0	1	0	1	0	0	3	1	0	0	0	0	0	0
4816	0.591364342	2	3	3	3	0	1	1	0	0	0	0	0	1	0	1	5	0	0	0	1	1	0	0	0	1	0	1	0	0	0	0	0
4818	0.193602295	2	3	1	2	0	2	0	0	0	1	0	0	1	1	0	5	1	1	0	0	0	1	0	1	5	1	0	0	0	0	0	0
4821	0.294506736	1	4	4	3	0	1	0	1	0	0	0	0	1	0	1	5	0	1	1	1	0	0	1	0	-1	0	1	0	0	0	0	0
4829	0.537459232	2	1	6	4	0	1	1	0	0	0	0	0	0	0	1	6	1	1	1	1	0	1	0	0	4	1	0	0	0	0	0	0
4845	0.587358632	2	4	1	2	0	2	0	0	0	1	0	0	1	1	0	5	1	1	1	1	0	1	0	1	1	0	0	1	0	0	0	0
4859	0.140220356	2	4	2	4	0	1	0	1	0	0	0	0	1	1	1	5	1	1	1	1	0	1	0	0	1	0	0	0	1	0	0	0
4860	0.94005183	1	4	4	4	1		0	1	0	0	0	0	1	0		5	1	0	1	1	0	0	1	0	5	1	0	0	0	0	0	0
4864	0.642198053	2	4	1	4	0	2	0	0	0	1	0	0	1	1	0	5	1	1	1	1	0	1	0	0	5	1	0	0	0	0	0	0
4872	0.209132994	1	3	1	1	0	1	0	1	0	0	0	0	1	1	1	6	0	1	1	1	0	0	1	1	1	1	0	0	0	0	0	0
4875	0.706096572	1	3	6	2	1	1	0	0	1	0	0	0	1	0	1	6	1	1	1	1	0	1	0	0	3	1	0	0	0	0	0	0
4878	0.547941995	2	4	1	4	0	2	0	0	1	0	0	0	1	1	0	5	1	1	1	1	0	1	0	0	1	0	0	0	1	0	0	0
4879	2.273038329	1	2	1	3	0	1	1	0	0	0	0	0	0	1	1	5	1	1	1	1	0	0	1	0	1	0	1	0	0	0	0	0
4886	1.378003567	2	4	1	3	0	2	0	0	0	1	0	0	1	1	0	5	1	1	1	1	1	0	0	0	2	0	1	0	0	0	0	0
4888	0.492225918	2	4	1	3	0	2	0	0	0	1	0	0	1	1	0	5	1	1	1	1	1	0	0	0	5	1	0	0	0	0	0	0
4896	0.276462942	2	4	6	2	0	2	0	0	0	1	0	0	1	0	0	6	1	1	1	1	0	1	0	0	-1	0	1	0	0	0	0	0
4897	0.388788228	2	4	2	2	0	2	0	0	0	0	1	0	1	1	0	6	1	1	1	1	0	0	1	0	1	1	0	0	0	0	0	0
4899	1.439690602	1	2	1	1	0	1	0	0	1	0	0	0	0	1	1	6	1	1	1	1	0	1	0	1	1	1	0	0	0	0	0	0
4903	1.751667114	2	1	2	4	0	1	0	0	1	0	0	0	0	1	1	5	1	1	1	1	0	1	0	0	1	0	0	0	0	1	0	0
4919	0.39512871	1	4	1	3	0	2	0	0	0	1	0	0	1	1	0	6	1	1	1	1	0	1	0	1	2	1	0	0	0	0	0	0
4933	4.502562921	2	2	1	3	0	1	0	1	0	0	0	0	0	1	1	5	1	1	1	1	0	1	0	0	-1	1	0	0	0	0	0	0
4937	0.41999511	1	3	1	2	0	1	1	0	0	0	0	0	1	1	1	5	1	1	1	1	0	1	0	0	1	0	1	0	0	0	1	0
4939	0.559635733	1	4	1	2	0	2	0	0	0	1	0	0	1	1	0	6	1	1	1	1	0	0	1	1	1	1	0	0	0	0	0	0
4945	0.542917309	2	4	1	2	0	2	0	0	0	1	0	0	1	1	0	6	1	1	1	1	0	1	0	0	5	1	0	0	0	0	1	0
4947	0.240280075	1	3	4	3	0	2	0	0	0	1	0	0	1	0	0	6	0	1	1	0	0	0	1	0	5	1	0	0	0	0	0	0
4957	0.368049436	1	3	4	2	0	1	0	1	0	0	0	0	1	0	1	5	1	1	1	1	0	0	1	0	1	1	0	0	0	0	0	0
4958	0.24385157	2	3	1	1	0	1	1	0	0	0	0	0	1	1	1	6	0	0	1	1	0	1	0	1	1	0	0	0	1	0	1	1
4967	0.629104882	1	3	4	4	0	2	0	0	1	0	0	0	1	0	0	4	0	1	0	1	0	0	1	0	4	1	0	0	0	0	0	0
4968	0.711460799	1	4	1	3	0	2	0	0	0	1	0	0	1	1	0	5	0	0	0	0	0	1	0	0	2	0	0	0	0	1	0	0
4981	0.750654971	2	4	1	3	0	2	0	0	0	1	0	0	1	1	0	5	1	1	1	1	0	1	0	0	4	1	0	0	0	0	0	0
4984	0.589683577	2	3	4	4	0	1	1	0	0	0	0	99	1	0	1	5	1	1	1	1	0	0	1	0	3	1	0	0	0	0	0	0
4986	1.441416831	2	1	6	2	0	1	1	0	0	0	0	0	0	0	1	6	0	0	0	1	0	1	0	0	3	1	0	0	0	0	0	0
5008	0.260390198	2	3	6	2	0	1	0	0	1	0	0	0	1	0	1	6	1	1	1	1	0	1	0	0	2	1	0	0	0	0	0	0
5025	0.454547142	1	4	1	4	0	2	0	0	0	0	1	0	1	1	0	5	1	1	1	1	0	1	0	0	1	1	0	0	0	0	0	0
5026	0.506485964	1	4	2	1	0	1	0	0	1	0	0	0	1	1	1	6	0	1	0	1	0	1	0	0	3	0	1	0	0	0	0	0
5028	0.4716305	2	4	1	4	0	1	0	0	1	0	0	0	1	1	1	5	0	1	1	1	1	0	0	0	3	1	0	0	0	0	0	0
5036	1.677896386	1	4	1	1	0	2	0	0	0	1	0	0	1	1	0	6	1	1	1	1	1	0	0	0	1	1	0	0	0	0	0	0
5040	0.165817717	2	3	1	3	0	2	0	0	1	0	0	0	1	1	0	5	1	1	1	1	0	1	0	0	2	0	0	0	1	0	0	0
5041	1.468202363	2	4	1	1	0	2	0	0	0	1	0	0	1	1	0	6	1	0	1	1	0	1	0	0	3	1	0	0	0	0	0	0
5050	1.887764509	2	4	1	3	0	2	0	0	0	1	0	0	1	1	0	4	1	1	1	1	1	0	0	0	2	0	0	0	1	0	0	0
5068	0.664460007	1	2	4	4	0	1	0	0	1	0	0	0	0	0	1	4	1	1	0	0	0	0	1	0	5	1	0	0	0	0	0	0
5083	1.461045643	2	4	4	3	0	2	0	0	1	0	0	0	1	0	0	6	1	1	1	1	0	0	1	0	1	1	0	0	0	0	0	0
5086	2.559906374	1	2	5	3	0	1	1	0	0	0	0	0	0	0	1	4	1	1	0	1	0	1	0	0	1	1	0	0	0	0	0	0
5110	0.523424171	2	4	1	4	0	1	0	0	1	0	0	0	1	1	1	5	1	1	1	1	0	1	0	0	5	0	0	0	1	0	0	0
5115	0.553427132	2	3	1	4	0	1	0	0	1	0	0	0	1	1	1	5	0	0	1	1	1	0	0	0	1	0	0	0	1	0	0	0
5119	0.54041717	2	3	6	1	0	2	0	0	0	1	0	0	1	0	0	6	1	1	1	1	0	1	0	0	1	1	0	0	0	0	0	0
5125	0.292708778	1	4	4	4	0	1	0	1	0	0	0	0	1	0	1	5	1	1	0	1	0	0	1	0	5	1	0	0	0	0	0	0
5129	0.466180381	1	3	1	2	1	2	0	0	0	1	0	0	1	1	0	5	0	1	0	1	0	1	0	0	5	1	0	0	0	0	0	0
5130	2.601113545	2	2	6	3	0	2	0	0	1	0	0	0	0	0	0	5	1	1	1	1	1	0	0	0	5	1	0	0	0	0	0	0
5131	0.757200234	2	2	6	2	0	1	0	1	0	0	0	0	0	0	1	6	0	0	0	1	0	1	0	0	5	1	0	0	0	0	0	0
5141	0.350493346	2	3	3	3	0	1	0	0	1	0	0	0	1	0	1	6	1	1	1	1	0	0	1	0	1	0	1	0	0	0	0	0
5148	0.448006114	1	3	1	4	0	1	0	0	1	0	0	0	1	1	1	5	0	1	1	1	0	1	0	0	3	0	0	0	0	1	0	0
5157	0.361687544	2	4	1	2		2	0	0	1	0	0	98	1	1	0	6	0	1	1	1	0	1	0	0	3	0	1	0	0	0	0	0
5159	0.794988293	2	4	1	3	0	2	0	0	1	0	0	0	1	1	0	5	1	1	1	1	0	1	0	0	1	0	1	0	0	0	0	0
5163	0.617106922	2	3	2	4	0	1	1	0	0	0	0	0	1	1	1	5	1	0	0	1	1	0	0	0	5	1	0	0	0	0	0	0
5165	0.201708065	1	4	1	4	0	2	0	0	0	1	0	0	1	1	0	4	1	1	1	1	0	1	0	0	2	1	0	0	0	0	0	0
5172	0.113730647	2	3	1	1	0	1	1	0	0	0	0	0	1	1	1	6	0	0	1	1	1	0	0	1	3	0	0	0	1	0	0	0
5183	0.703898362	1	4	4	3	0	2	0	0	1	0	0	0	1	0	0	6	1	1	1	1	0	0	1	0	1	1	0	0	0	0	0	0
5184	0.346453872	2	4	1	3	0	2	0	0	0	1	0	0	1	1	0	5	1	1	1	1	0	1	0	0	3	1	0	0	0	0	0	0
5185	1.479267768	2	4	2	4	0	2	0	0	0	0	1	0	1	1	0	5	1	1	0	1	0	1	0	0	1	1	0	0	0	0	0	0
5188	0.48985092	1	4	4	4	0	1	1	0	0	0	0	0	1	0	1	5	1	1	1	1	0	0	1	0	2	1	0	0	0	0	0	0
5189	0.809383541	1	4	3	1	1	2	0	0	0	0	1	0	1	0	0	5	1	0	0	1	0	1	0	1	4	1	0	0	0	0	0	0
5191	2.24581967	2	3	1	4	0	2	0	0	0	0	1	0	1	1	0	4	1	1	1	1	1	0	0	0	3	1	0	0	0	0	0	0
5197	0.397731388	1	3	2	2	0	2	0	0	1	0	0	0	1	1	0	6	1	1	1	1	1	0	0	0	3	0	1	0	0	0	0	0
5210	0.416993143	1	4	2	3	0	1	0	0	1	0	0	0	1	1	1	6	1	1	1	1	0	0	1	1	1	0	1	0	0	0	0	0
5218	1.258379177	2	4	1	3	0	2	0	0	0	0	1	0	1	1	0	5	1	1	1	1	0	0	1	0	4	1	0	0	0	0	0	0
5220	0.84415259	1	3	2	2	0	2	0	0	1	0	0	0	1	1	0	4	1	1	1	1	0	0	1	0	1	1	0	0	0	0	0	0
5228	0.39804525	2	4	2	4	0	2	0	0	1	0	0	0	1	1	0	4	0	1	0	1	0	0	1	0	2	1	0	0	0	0	0	0
5229	1.967584257	1	2	4	2	0	1	0	1	0	0	0	0	0	0	1	6	0	0	1	1	0	0	1	0	5	1	0	0	0	0	0	0
5235	1.3520341	2	3	1	2	0	1	0	1	0	0	0	0	1	1	1	4	0	1	1	1	1	0	0	0	2	1	0	0	0	0	0	0
5238	0.476634198	2	4	4	3	0	1	0	1	0	0	0	0	1	0	1	5	1	1	1	1	0	0	1	0	5	1	0	0	0	0	0	0
5240	0.108847144	2	3	1	2	0	1	1	0	0	0	0	0	1	1	1	6	0	1	1	1	0	1	0	0	1	0	0	0	1	0	1	0
5243	0.861923963	2	4	1	2	0	2	0	0	0	1	0	0	1	1	0	6	0	1	1	1	0	1	0	0	1	0	1	0	0	0	0	0
5254	0.55581264	2	4	1	1	0	2	0	0	1	0	0	1	1	1	0	6	1	1	1	1	0	1	0	0	1	1	0	0	0	0	0	0
5255	0.101642949	1	4	1	3	0	2	0	0	1	0	0	0	1	1	0	5	1	1	1	1	0	1	0	0	5	1	0	0	0	0	0	0
5257	0.692457029	2	3	6	2	0	2	0	0	1	0	0	0	1	0	0	5	1	0	0	1	0	1	0	1	5	1	0	0	0	0	0	0
5258	1.594885924	1	4	2	3	1	2	0	0	0	1	0	0	1	1	0	5	1	1	1	1	0	0	1	0	1	1	0	0	0	0	0	0
5279	0.422212142	1	2	6	4	0	1	0	1	0	0	0	0	0	0	1	5	1	1	1	1	0	0	1	0	1	0	0	0	1	0	0	0
5280	0.701793426	1	4	2	3	0	1	1	0	0	0	0	0	1	1	1	5	1	0	1	1	0	0	1	0	1	0	1	0	0	0	0	0
5281	1.042235882	1	3	3	3	1	2	0	0	1	0	0	1	1	0	0	5	1	1	0	1	0	1	0	0	4	0	1	0	0	0	1	1
5288	1.122355246	1	4	1	2	0	2	0	0	1	0	0	0	1	1	0	6	0	1	0	0	0	1	0	0	4	1	0	0	0	0	0	0
5289	1.607022602	2	4	1	2	0	2	0	0	0	1	0	0	1	1	0	6	1	1	1	1	0	1	0	0	1	0	0	1	0	0	0	0
5294	1.687546427	2	3	3	1	0	2	0	0	0	1	0	0	1	0	0	6	1	1	1	1	0	1	0	0	4	1	0	0	0	0	0	0
5314	0.829359961	2	3	1	3	0	1	1	0	0	0	0	0	1	1	1	6	1	1	1	1	0	1	0	0	4	1	0	0	0	0	0	0
5315	7.274857755	2	2	6	3	1	1	1	0	0	0	0	0	0	0	1	5	1	0	0	0	1	0	0	0	4	1	0	0	0	0	1	0
5320	0.418561457	2	4	1	3	1	2	0	0	1	0	0	1	1	1	0	5	1	1	1	1	0	1	0	0	1	0	1	0	0	0	0	0
5329	0.358615	1	4	1	2	0	2	0	0	0	0	1	0	1	1	0	6	1	1	1	1	0	1	0	0	4	1	0	0	0	0	0	0
5336	0.551864862	2	4	4	2	0	1	0	0	1	0	0	0	1	0	1	4	1	1	1	1	0	0	1	0	1	1	0	0	0	0	0	0
5341	0.3630942	2	3	6	3	0	1	0	0	1	0	0	0	1	0	1	5	1	1	1	1	0	1	0	0	5	1	0	0	0	0	0	0
5350	0.293161376	2	4	1	3	0	1	0	1	0	0	0	0	1	1	1	5	1	1	1	1	0	1	0	0	1	0	0	0	1	0	0	0
5356	1.296694842	1	2	1	2	0	1	0	1	0	0	0	0	0	1	1	4	1	1	1	0	0	1	0	0	1	1	0	0	0	0	0	0
5362	0.543801804	1	4	1	3	0	2	0	0	0	1	0	0	1	1	0	6	1	1	1	1	0	0	1	0	1	0	1	0	0	0	1	0
5369	0.389578396	1	3	5	1	0	1	0	1	0	0	0	0	1	0	1	6	0	0	0	0	0	1	0	0	-1	1	0	0	0	0	98	98
5376	1.047056691	2	2	1	2	0	1	1	0	0	0	0	0	0	1	1	6	0	1	0	0	0	1	0	0	2	0	1	0	0	0	0	0
5377	0.814291055	2	3	2	2	0	1	0	1	0	0	0	0	1	1	1	4	1	1	1	1	0	1	0	0	3	1	0	0	0	0	0	0
5385	0.413803916	1	4	1	2	0	1	0	0	1	0	0	0	1	1	1	5	1	0	0	1	0	1	0	0	5	1	0	0	0	0	0	0
5386	0.528870284	1	3	1	3	0	2	0	0	1	0	0	0	1	1	0	5	0	1	0	1	0	1	0	0	5	1	0	0	0	0	0	0
5393	1.438031284	2	4	6	1	0	1	1	0	0	0	0	0	1	0	1	6	1	1	1	1	0	1	0	0	3	0	0	0	0	1	0	0
5399	1.094981742	2	4	1	3	0	1	0	1	0	0	0	0	1	1	1	4	1	0	0	1	0	1	0	0	5	1	0	0	0	0	1	0
5405	0.448311359	1	3	4	2	0	1	0	0	1	0	0	0	1	0	1	5	0	1	1	1	0	0	1	0	1	1	0	0	0	0	0	0
5420	1.033189001	1	2	1	3	0	2	0	0	1	0	0	1	0	1	0	5	1	1	1	1	0	1	0	0	3	1	0	0	0	0	0	0
5424	2.627988682	2	3	3	2	0	1	0	0	1	0	0	0	1	0	1	6	1	1	1	1	1	0	0	0	3	1	0	0	0	0	0	0
5435	0.519586058	2	4	1	2	0	2	0	0	0	0	1	0	1	1	0	6	1	1	1	1	0	1	0	0	5	1	0	0	0	0	0	0
5438	0.727135688	2	4	1	4	0	2	0	0	0	1	0	0	1	1	0	5	1	1	1	1	0	1	0	0	1	1	0	0	0	0	0	0
5442	0.249239599	1	4	4	2	1	1	0	1	0	0	0	1	1	0	1	6	1	1	1	1	0	0	1	0	1	0	1	0	0	0	0	0
5444	0.784375979	1	4	1	3	0	2	0	0	0	1	0	0	1	1	0	4	1	1	1	1	0	1	0	0	1	1	0	0	0	0	0	0
5455	0.976997789	2	3	1	4	0	2	0	0	1	0	0	0	1	1	0	5	0	1	1	1	0	0	1	0	5	1	0	0	0	0	0	0
5456	0.455818028	2	3	3	4	0	1	0	1	0	0	0	0	1	0	1	5	1	1	1	1	0	1	0	0	5	0	0	0	1	0	1	0
5463	0.199082883	2	3	1	4	0	2	0	0	0	1	0	0	1	1	0	5	1	1	0	1	0	1	0	0	1	1	0	0	0	0	0	0
5465	0.272760887	2	3	1	2	0	1	1	0	0	0	0	1	1	1	1	4	1	1	0	0	1	0	0	0	3	1	0	0	0	0	0	0
5474	0.595256682	2	4	4	4	0		0	0	1	0	0	1	1	0		5	0	0	1	1	0	0	1	0	1	1	0	0	0	0	0	0
5485	0.584590637	1	3	4	1	0	2	0	0	0	1	0	0	1	0	0	6	0	1	1	1	0	0	1	1	1	1	0	0	0	0	0	0
5494	0.63096509	1	4	1	2	0	2	0	0	0	0	1	0	1	1	0	5	1	1	0	1	0	1	0	0	5	1	0	0	0	0	0	0
5496	0.483638484	2	3	1	3	0	2	0	0	0	1	0	1	1	1	0	4	1	1	1	1	0	1	0	0	1	1	0	0	0	0	1	0
5503	0.754181876	2	4	1	3	0	2	0	0	1	0	0	1	1	1	0	5	1	1	0	1	1	0	0	0	2	1	0	0	0	0	0	0
5524	1.626942622	1	4	4	4	1	1	0	1	0	0	0	0	1	0	1	6	1	0	0	1	0	0	1	0	5	1	0	0	0	0	0	0
5537	0.976374379	2	4	1	4	0	2	0	0	0	0	1	1	1	1	0	5	1	1	1	1	0	0	1	0	4	0	0	0	1	0	0	0
5541	0.697091165	2	4	1	1	0	2	0	0	0	1	0	0	1	1	0	6	0	1	1	1	0	1	0	0	5	1	0	0	0	0	0	0
5560	0.54846293	1	4	1	2	0	1	0	0	1	0	0	0	1	1	1	6	1	1	1	1	0	1	0	0	1	0	0	0	1	0	0	0
5564	0.730084118	1	3	5	3	0	1	1	0	0	0	0	1	1	0	1	4	1	1	0	1	0	1	0	0	4	1	0	0	0	0	0	0
5583	0.51732068	2	3	1	2	0	1	0	1	0	0	0	0	1	1	1	5	1	1	0	1	0	1	0	1	4	1	0	0	0	0	0	0
5591	0.210959362	2	4	5	2	0	1	1	0	0	0	0	0	1	0	1	6	1	1	1	1	0	0	1	0	1	0	1	0	0	0	0	0
5594	3.420083954	2	2	3	3	0	1	0	1	0	0	0	0	0	0	1	5	0	1	0	1	0	1	0	0	3	1	0	0	0	0	0	0
5597	0.899319087	1	4	1	2	0	2	0	0	1	0	0	0	1	1	0	5	1	1	0	1	0	1	0	0	5	1	0	0	0	0	0	0
5608	1.20313936	2	2	6	2	0	1	1	0	0	0	0	0	0	0	1	6	0	0	1	1	0	0	1	0	-1	0	0	0	1	0	0	0
5613	0.326590589	2	4	1	2	0	1	0	0	1	0	0	0	1	1	1	4	1	1	1	1	0	0	1	0	3	1	0	0	0	0	0	0
5614	1.007770794	2	4	1	3	0	1	0	1	0	0	0	0	1	1	1	4	1	0	1	1	1	0	0	0	1	0	0	0	1	0	0	0
5618	0.889019642	2	4	1	1	0	2	0	0	0	0	1	0	1	1	0	6	1	1	1	1	0	1	0	1	1	0	0	0	0	1	0	0
5620	0.478394379	1	3	4	1	0	1	0	0	1	0	0	0	1	0	1	6	1	1	1	1	0	0	1	1	1	0	1	0	0	0	0	0
5621	0.409466742	1	3	1	2	0	1	0	1	0	0	0	0	1	1	1	6	1	1	1	1	0	1	0	0	1	0	1	0	0	0	0	0
5627	0.382397153	1	3	4	4	1	1	1	0	0	0	0	0	1	0	1	5	1	1	1	0	0	0	1	0	3	0	0	1	0	0	0	0
5636	0.788025918	1	2	4	2	0	1	0	1	0	0	0	0	0	0	1	6	1	1	1	1	0	0	1	0	4	0	0	1	0	0	0	0
5660	0.708221291	1	4	1	3	0	1	1	0	0	0	0	0	1	1	1	4	1	1	1	1	0	1	0	0	3	1	0	0	0	0	0	0
5672	1.359522931	2	2	1	2	0	2	0	0	1	0	0	0	0	1	0	6	1	1	1	0	0	1	0	0	3	1	0	0	0	0	0	0
5676	0.76292658	1	3	2	4	1	1	1	0	0	0	0	0	1	1	1	5	1	1	1	1	0	1	0	0	5	0	0	0	1	0	0	0
5683	1.741244136	2	1	1	1	0	1	0	1	0	0	0	0	0	1	1	6	0	1	0	1	0	1	0	1	5	1	0	0	0	0	0	0
5688	0.158181741	1	4	1	1	0	2	0	0	0	1	0	0	1	1	0	6	1	1	1	1	0	1	0	1	3	0	0	0	1	0	0	0
5697	0.256971769	2	3	5	2	0	1	1	0	0	0	0	0	1	0	1	5	1	1	1	0	0	1	0	0	1	0	0	1	0	0	0	0
5700	3.911869823	2	4	6	1	0	1	0	1	0	0	0	0	1	0	1	5	1	1	1	1	1	0	0	1	3	1	0	0	0	0	0	0
5705	0.727726554	2	3	1	2	0	2	0	0	0	1	0	1	1	1	0	6	0	1	0	1	0	1	0	0	4	1	0	0	0	0	0	0
5708	1.038385216	2	3	3	3	0	1	1	0	0	0	0	0	1	0	1	5	1	1	1	1	0	1	0	1	1	0	1	0	0	0	0	0
5716	3.794827136	2	2	4	3	0	1	1	0	0	0	0	0	0	0	1	4	1	1	0	1	0	0	1	0	3	1	0	0	0	0	0	0
5717	2.059483126	1	3	1	2	0	2	0	0	0	1	0	0	1	1	0	5	0	1	1	1	1	0	0	0	3	0	0	0	1	0	0	0
5719	2.62723016	1	4	4	3	0	1	0	1	0	0	0	0	1	0	1	4	0	1	1	1	0	0	1	0	4	0	0	0	1	0	0	0
5721	1.123789572	2	3	4	1	0	1	1	0	0	0	0	0	1	0	1	6	1	1	1	1	0	0	1	0	1	1	0	0	0	0	0	0
5730	0.548433694	1	4	1	3	0	2	0	0	0	1	0	0	1	1	0	6	1	1	0	1	0	0	1	0	5	1	0	0	0	0	0	0
5731	0.16907874	2	3	5	2	0	1	1	0	0	0	0	1	1	0	1	6	1	1	1	1	1	0	0	0	2	0	1	0	0	0	0	0
5736	1.283307023	2	3	4	3	0	1	0	0	1	0	0	0	1	0	1	6	1	1	1	1	0	0	1	0	5	1	0	0	0	0	0	0
5737	1.034648864	1	3	1	3	1	2	0	0	1	0	0	1	1	1	0	5	1	1	1	1	0	0	1	0	4	1	0	0	0	0	0	0
5761	0.828247625	2	3	1	1	0	1	0	1	0	0	0	0	1	1	1	4	1	1	1	1	0	1	0	0	1	1	0	0	0	0	0	0
5765	0.591164321	2	3	1	2	0	1	0	0	1	0	0	0	1	1	1	5	1	1	1	1	0	0	1	0	1	1	0	0	0	0	0	0
5773	0.568771932	2	3	6	2	0	2	0	0	1	0	0	0	1	0	0	6	1	1	1	1	0	1	0	0	2	0	0	0	1	0	0	0
5776	2.344941851	2	2	1	3	0	1	0	1	0	0	0	0	0	1	1	6	1	1	1	1	0	1	0	0	4	0	0	1	0	0	0	0
5788	0.363826591	2	3	2	4	0	1	0	1	0	0	0	0	1	1	1	5	1	1	1	1	0	0	1	0	2	1	0	0	0	0	0	0
5796	0.464962758	2	4	1	4	0	2	0	0	0	1	0	0	1	1	0	5	1	1	0	1	0	0	1	0	5	1	0	0	0	0	0	0
5810	0.45144986	2	3	1	3	0	1	0	0	1	0	0	1	1	1	1	6	1	0	1	1	0	1	0	0	1	0	1	0	0	0	0	0
5818	0.974481772	2	4	1	3	1	2	0	0	0	0	1	0	1	1	0	6	1	0	1	1	0	1	0	0	1	0	1	0	0	0	0	0
5820	0.742939344	2	4	3	2	0	2	0	0	0	1	0	0	1	0	0	5	0	0	0	1	0	1	0	0	2	0	0	0	1	0	0	0
5830	0.401665251	1	4	1	3	0	1	0	0	1	0	0	0	1	1	1	5	1	0	1	1	0	1	0	0	1	1	0	0	0	0	0	0
5831	1.158345312	2	2	5	2	1	1	1	0	0	0	0	0	0	0	1	6	1	1	1	1	0	1	0	0	1	1	0	0	0	0	0	0
5832	0.332577298	1	3	1	3	0	2	0	0	1	0	0	0	1	1	0	5	0	0	0	1	0	0	1	0	5	1	0	0	0	0	0	0
5833	0.340216206	2	4	5	2	0	1	1	0	0	0	0	0	1	0	1	6	1	0	1	1	0	0	1	0	1	0	1	0	0	0	0	0
5836	0.520023962	1	4	1	3	0	2	0	0	1	0	0	0	1	1	0	6	1	0	1	1	0	1	0	0	5	1	0	0	0	0	0	0
5851	0.278795918	2	3	5	2	0	1	1	0	0	0	0	0	1	0	1	5	1	1	1	1	0	1	0	0	1	0	0	0	1	0	0	0
5852	0.379870097	2	3	1	3	0	2	0	0	1	0	0	0	1	1	0	6	1	1	1	1	0	1	0	0	1	1	0	0	0	0	0	0
5874	0.584597946	2	4	1	3	0	2	0	0	0	1	0	0	1	1	0	6	1	1	1	1	0	1	0	0	5	1	0	0	0	0	0	0
5877	1.590269527	1	2	4	4	0	1	0	1	0	0	0	0	0	0	1	6	1	1	0	0	0	0	1	0	5	1	0	0	0	0	0	0
5909	0.964931354	1	4	4	3	0	1	1	0	0	0	0	0	1	0	1	4	0	1	0	1	0	0	1	0	5	1	0	0	0	0	0	0
5911	0.94562812	2	2	4	1	0	1	0	1	0	0	0	0	0	0	1	6	1	1	1	1	0	0	1	0	5	1	0	0	0	0	0	0
5932	0.742757851	2	2	1	2	0	1	0	1	0	0	0	0	0	1	1	6	1	1	1	1	0	1	0	0	1	0	1	0	0	0	0	0
5946	0.848165163	2	3	1	1		1	0	0	1	0	0	0	1	1	1	6	1	1	1	1	0	0	1	1	4	1	0	0	0	0	0	0
5950	0.364679272	2	3	2	2	1	2	0	0	0	1	0	0	1	1	0	5	0	0	0	1	0	1	0	0	5	1	0	0	0	0	0	0
5956	0.605636549	1	4	5	2	0	2	0	0	0	1	0	0	1	0	0	5	1	0	0	1	0	1	0	0	2	1	0	0	0	0	0	0
5961	1.612477574	1	4	3	4	0	1	1	0	0	0	0	0	1	0	1	5	1	1	1	1	1	0	0	0	2	1	0	0	0	0	0	0
5967	0.286005837	2	3	1	3	1	1	0	1	0	0	0	0	1	1	1	5	1	1	0	0	0	1	0	0	1	0	0	0	1	0	0	0
5970	0.375630694	2	3	1	2	0	1	0	1	0	0	0	0	1	1	1	5	1	1	0	1	1	0	0	1	3	0	1	0	0	0	0	0
5975	0.758533894	2	4	1	3	1	2	0	0	1	0	0	0	1	1	0	4	1	1	0	1	0	1	0	0	1	1	0	0	0	0	0	0
5982	0.662467017	2	4	1	4	0	1	0	0	1	0	0	0	1	1	1	6	1	1	1	0	0	1	0	0	1	0	0	1	0	0	0	0
5989	0.173063816	2	3	1	4	0	1	1	0	0	0	0	0	1	1	1	4	1	1	1	1	0	1	0	0	2	0	1	0	0	0	0	0
5996	0.575124233	1	2	4	4	0	1	1	0	0	0	0	0	0	0	1	4	1	1	1	1	0	0	1	0	5	1	0	0	0	0	0	0
5998	0.435837715	1	4	1	4	0	2	0	0	0	0	1	0	1	1	0	5	1	1	1	1	0	0	1	0	5	1	0	0	0	0	0	0
6009	0.342040539	2	4	6	2	0	2	0	0	0	1	0	0	1	0	0	6	1	1	1	1	0	0	1	1	1	1	0	0	0	0	0	0
6020	1.64362553	2	2	6	1	0	1	1	0	0	0	0	0	0	0	1	6	1	1	1	1	0	1	0	0	3	1	0	0	0	0	0	0
6027	0.666069758	1	4	1	1	0	2	0	0	0	0	1	0	1	1	0	6	1	1	1	1	0	0	1	1	1	1	0	0	0	0	0	0
6040	0.41126567	2	4	2	3	0	2	0	0	0	1	0	0	1	1	0	4	1	1	1	1	0	1	0	0	2	1	0	0	0	0	0	0
6042	0.439903015	1	4	4	2	1	2	0	0	0	0	1	0	1	0	0	4	1	1	1	1	0	0	1	0	2	1	0	0	0	0	0	0
6044	7.825781565	1	2	3	3	0	1	0	1	0	0	0	0	0	0	1	6	0	0	0	1	1	0	0	0	3	0	1	0	0	0	0	0
6082	0.469090868	2	3	1	4	0		0	1	0	0	0	0	1	1		5	1	1	1	1	0	1	0	0	5	1	0	0	0	0	0	0
6089	0.749771276	2	3	1	2	1	2	0	0	1	0	0	0	1	1	0	4	1	1	0	1	1	0	0	0	1	1	0	0	0	0	0	0
6094	0.440438436	2	3	4	2	0	1	0	1	0	0	0	0	1	0	1	6	1	1	0	1	0	0	1	0	1	1	0	0	0	0	0	0
6098	1.534414928	2	3	1	4	0	2	0	0	0	0	1	1	1	1	0	5	1	1	1	1	1	0	0	0	1	1	0	0	0	0	0	0
6106	1.021765076	2	3	4	4	0	2	0	0	1	0	0	0	1	0	0	5	0	1	1	1	0	0	1	0	1	1	0	0	0	0	0	0
6111	0.745819575	1	4	1	2	0	2	0	0	1	0	0	0	1	1	0	5	1	1	1	1	0	1	0	0	2	1	0	0	0	0	0	0
6118	1.072977931	2	3	1	3	0	1	0	0	1	0	0	1	1	1	1	6	0	0	1	1	1	0	0	0	1	0	1	0	0	0	0	0
6131	0.398212027	1	4	1	4	0	1	0	1	0	0	0	0	1	1	1	5	1	1	0	1	0	0	1	1	5	1	0	0	0	0	0	0
6137	0.779206269	2	2	3	2	0	1	1	0	0	0	0	0	0	0	1	6	1	1	1	1	0	1	0	0	1	0	0	0	1	0	0	0
6144	1.93314501	2	1	6	3	0	2	0	0	0	1	0	0	0	0	0	6	0	0	1	1	1	0	0	0	5	0	1	0	0	0	0	0
6145	1.278327898	2	3	4	1	0	1	0	0	1	0	0	0	1	0	1	6	1	1	1	1	0	0	1	0	4	1	0	0	0	0	0	0
6161	0.576794682	1	4	1	3	0	2	0	0	0	1	0	0	1	1	0	5	1	1	1	1	1	0	0	0	1	1	0	0	0	0	0	0
6184	1.958022149	1	4	1	3	0	2	0	0	0	0	1	0	1	1	0	5	0	1	1	1	0	1	0	0	1	0	0	0	1	0	0	0
6219	1.776034246	2	4	6	1	0	2	0	0	0	0	1	0	1	0	0	6	1	1	1	1	0	1	0	0	1	1	0	0	0	0	0	0
6224	0.536817129	1	2	4	3	1	1	1	0	0	0	0	0	0	0	1	6	1	1	1	1	0	0	1	0	4	1	0	0	0	0	0	0
6226	0.398720576	2	3	1	1	0	2	0	0	0	1	0	0	1	1	0	6	1	1	1	1	0	1	0	0	5	1	0	0	0	0	1	0
6239	0.238721567	2	3	4	4	0	1	0	1	0	0	0	0	1	0	1	5	0	0	0	1	0	0	1	0	5	1	0	0	0	0	0	0
6245	0.497270569	1	4	1	3	0	1	0	1	0	0	0	0	1	1	1	5	0	1	1	1	0	0	1	0	4	1	0	0	0	0	0	0
6250	0.730256549	1	4	4	3	0	2	0	0	0	0	1	0	1	0	0	5	1	1	1	1	0	0	1	0	4	1	0	0	0	0	0	0
6255	0.368189845	1	3	1	3	0	2	0	0	0	1	0	0	1	1	0	5	1	1	0	1	0	0	1	0	5	1	0	0	0	0	0	0
6261	0.843382367	1	4	3	4	1	2	0	0	0	1	0	0	1	0	0	5	0	0	0	1	0	1	0	0	5	0	0	0	1	0	0	0
6263	1.647950756	1	3	6	3	0	2	0	0	1	0	0	0	1	0	0	5	1	1	1	1	1	0	0	0	4	0	0	0	1	0	0	0
6294	1.022369204	2	2	4	3	0	1	0	0	1	0	0	0	0	0	1	5	1	1	1	1	0	0	1	0	5	1	0	0	0	0	0	0
6313	0.50753395	2	2	6	4	0	1	0	1	0	0	0	0	0	0	1	5	1	1	1	1	0	1	0	0	1	0	0	0	1	0	0	0
6315	0.34389049	1	3	1	3	0	1	0	1	0	0	0	1	1	1	1	5	0	1	1	1	0	0	1	0	1	0	1	0	0	0	0	0
6316	1.079578218	2	3	3	1	0	1	0	0	1	0	0	0	1	0	1	6	0	0	1	1	0	1	0	0	3	1	0	0	0	0	0	0
6327	0.837013826	2	2	1	1	0	1	0	1	0	0	0	0	0	1	1	6	0	1	1	1	0	1	0	1	1	0	0	0	1	0	0	0
6330	0.584335627	1	3	1	4	0	1	0	0	1	0	0	0	1	1	1	6	0	0	1	1	0	1	0	0	4	1	0	0	0	0	0	0
6332	0.526338132	2	1	5	3	0	1	1	0	0	0	0	0	0	0	1	5	0	0	0	0	0	0	1	0	3	0	1	0	0	0	0	0
6333	0.458049073	2	4	4	4	0		0	0	0	1	0	0	1	0		6	1	1	1	1	0	0	1	0	1	1	0	0	0	0	0	0
6335	0.535974876	1	4	1	4	0	1	0	1	0	0	0	0	1	1	1	5	1	1	1	1	0	1	0	0	1	0	0	1	0	0	0	0
6336	1.087700141	1	3	5	2	0	1	0	1	0	0	0	0	1	0	1	6	1	1	1	1	0	1	0	0	5	1	0	0	0	0	1	0
6340	0.750909163	1	3	5	2	0	1	1	0	0	0	0	0	1	0	1	6	1	1	1	1	0	1	0	0	1	1	0	0	0	0	0	0
6354	0.487668693	1	3	2	2	0	1	1	0	0	0	0	0	1	1	1	6	1	1	1	1	0	1	0	0	1	1	0	0	0	0	1	0
6359	0.970675748	2	4	1	3	0	2	0	0	1	0	0	0	1	1	0	5	1	1	1	1	0	1	0	0	2	1	0	0	0	0	0	0
6360	1.177890897	1	3	1	3	0	2	0	0	0	0	1	0	1	1	0	6	1	1	1	1	0	0	1	0	5	1	0	0	0	0	0	0
6371	0.62303066	2	4	1	4	0	2	0	0	0	1	0	0	1	1	0	5	1	1	1	1	0	1	0	0	1	1	0	0	0	0	0	0
6376	0.667203554	2	3	1	1	0	2	0	0	0	1	0	0	1	1	0	6	0	1	1	1	0	0	1	0	3	1	0	0	0	0	0	0
6392	0.745902594	1	4	2	4	1	1	0	0	1	0	0	0	1	1	1	6	1	1	1	1	0	1	0	0	2	1	0	0	0	0	0	0
6399	1.08051128	2	3	1	3	0	2	0	0	1	0	0	0	1	1	0	5	1	1	1	1	0	0	1	0	5	1	0	0	0	0	0	0
6412	1.851771092	2	3	1	3	0	1	0	1	0	0	0	0	1	1	1	4	1	1	1	1	0	1	0	0	3	0	0	0	1	0	0	0
6420	1.030776932	1	2	5	3	0	1	0	1	0	0	0	0	0	0	1	5	0	1	1	1	0	1	0	0	3	1	0	0	0	0	0	0
6424	0.383112108	2	3	1	2	0	2	0	0	0	0	1	0	1	1	0	4	0	1	1	1	0	0	1	0	5	1	0	0	0	0	0	0
6429	0.394756667	2	3	1	3	0	2	0	0	0	1	0	0	1	1	0	4	0	0	0	0	1	0	0	0	4	1	0	0	0	0	0	0
6433	2.816689017	1	2	4	2	0	1	1	0	0	0	0	0	0	0	1	6	0	1	1	1	0	0	1	0	3	1	0	0	0	0	0	0
6443	0.659346567	1	4	4	2	0	2	0	0	1	0	0	0	1	0	0	6	1	1	1	1	0	0	1	0	2	1	0	0	0	0	0	0
6469	0.695642937	1	4	1	2	0	2	0	0	0	0	1	0	1	1	0	6	1	1	1	1	0	0	1	0	1	1	0	0	0	0	0	0
6470	0.748828646	2	3	1	1	0	2	0	0	0	0	1	0	1	1	0	6	1	1	1	1	0	1	0	0	5	0	0	0	0	1	0	0
6475	0.464544214	2	4	4	3	0	1	1	0	0	0	0	0	1	0	1	5	1	1	1	1	0	0	1	0	1	0	1	0	0	0	0	0
6483	0.535243892	2	3	1	2	0	2	0	0	0	0	1	0	1	1	0	6	1	1	1	1	0	1	0	0	5	1	0	0	0	0	0	0
6488	2.308217487	1	3	2	1	0	2	0	0	0	1	0	0	1	1	0	4	1	1	1	1	0	0	1	0	1	0	0	0	1	0	0	0
6496	1.251131654	1	4	2	4	0	1	0	0	1	0	0	0	1	1	1	6	1	1	0	1	0	0	1	0	5	1	0	0	0	0	0	0
6502	1.027504023	1	4	3	3	0	1	1	0	0	0	0	0	1	0	1	5	0	1	0	1	0	1	0	0	4	1	0	0	0	0	0	0
6546	0.524241272	2	3	2	2	0	1	0	1	0	0	0	0	1	1	1	6	1	1	1	1	1	0	0	0	3	0	0	1	0	0	98	98
6550	2.681566388	1	2	4	3	0	1	0	1	0	0	0	0	0	0	1	5	1	1	0	1	0	0	1	0	5	1	0	0	0	0	0	0
6559	0.454036791	1	4	1	2	0	2	0	0	1	0	0	0	1	1	0	5	1	1	1	1	0	1	0	0	3	0	1	0	0	0	0	0
6574	0.469761888	1	3	4	4	0	1	0	1	0	0	0	0	1	0	1	5	0	0	0	1	0	0	1	0	3	0	0	0	1	0	0	0
6577	0.951303158	2	4	1	3		1	1	0	0	0	0	0	1	1	1	5	1	1	1	1	0	0	1	0	5	1	0	0	0	0	0	0
6584	0.543175799	2	4	1	3	0	2	0	0	1	0	0	0	1	1	0	5	1	1	1	1	0	1	0	0	1	0	1	0	0	0	0	0
6592	1.836201838	1	1	1	4	0	1	0	0	1	0	0	0	0	1	1	4	1	1	0	1	0	1	0	0	1	0	0	0	1	0	0	0
6608	0.945544345	2	3	1	3	0	1	0	1	0	0	0	0	1	1	1	4	0	1	1	1	1	0	0	0	1	1	0	0	0	0	0	0
6614	0.385917929	2	3	1	4	0	1	0	1	0	0	0	0	1	1	1	4	1	0	1	1	0	0	1	0	5	1	0	0	0	0	0	0
6628	0.457493984	1	4	1	1	0	1	0	0	1	0	0	0	1	1	1	6	1	1	1	1	0	0	1	1	1	0	1	0	0	0	98	98
6629	1.374707947	2	4	4	3	0	1	0	1	0	0	0	0	1	0	1	4	1	1	1	1	0	0	1	0	3	0	0	1	0	0	0	0
6648	0.467757665	2	4	1	1	0	1	1	0	0	0	0	0	1	1	1	4	1	1	1	1	0	1	0	0	5	0	0	0	1	0	0	0
6650	1.008056847	2	4	1	2	0	2	0	0	0	0	1	0	1	1	0	5	0	1	1	1	0	1	0	0	1	1	0	0	0	0	0	0
6652	2.617053802	1	1	1	4	0	1	0	0	1	0	0	0	0	1	1	5	0	1	1	1	0	1	0	0	3	0	0	0	1	0	0	0
6654	1.029391395	1	3	1	1	0	2	0	0	0	0	1	0	1	1	0	6	1	1	1	1	0	0	1	1	5	1	0	0	0	0	0	0
6660	1.091051362	1	3	4	1	0	2	0	0	1	0	0	0	1	0	0	6	1	1	1	1	0	0	1	0	5	1	0	0	0	0	0	0
6678	0.602201357	2	4	1	1	0	2	0	0	0	1	0	0	1	1	0	6	1	1	1	1	0	0	1	1	1	0	1	0	0	0	0	0
6684	0.480362324	1	4	2	2	0	2	0	0	0	1	0	0	1	1	0	4	1	1	1	1	0	0	1	0	4	1	0	0	0	0	0	0
6693	0.622662987	1	4	1	2	0	1	0	1	0	0	0	0	1	1	1	5	0	0	0	0	0	1	0	0	3	1	0	0	0	0	0	0
6704	1.131250191	2	4	4	1	0	2	0	0	0	0	1	0	1	0	0	6	1	1	1	1	0	0	1	1	2	0	1	0	0	0	0	0
6718	3.661288003	2	2	3	4	0	1	0	1	0	0	0	0	0	0	1	5	1	1	1	1	1	0	0	0	1	0	0	0	1	0	0	0
6723	1.123038298	1	2	2	4	0	2	0	0	0	1	0	0	0	1	0	5	1	1	1	1	0	1	0	0	5	1	0	0	0	0	0	0
6724	2.052600793	1	2	5	3	1	1	1	0	0	0	0	0	0	0	1	5	1	1	1	1	0	0	1	0	1	1	0	0	0	0	0	0
6727	0.487552402	2	3	1	3	0	1	0	1	0	0	0	0	1	1	1	6	0	1	1	1	0	1	0	0	1	0	1	0	0	0	0	0
6732	0.980300884	1	3	1	4	0	2	0	0	1	0	0	0	1	1	0	5	1	1	1	1	1	0	0	0	1	1	0	0	0	0	0	0
6745	0.366708679	2	2	1	1	0	1	0	1	0	0	0	0	0	1	1	6	1	1	1	1	0	1	0	1	3	0	0	0	1	0	0	0
6756	0.279197043	1	4	4	3	0	2	0	0	0	1	0	0	1	0	0	5	1	1	1	1	0	0	1	0	-1	0	1	0	0	0	0	0
6767	0.899067352	1	3	2	3	0	2	0	0	0	1	0	0	1	1	0	5	1	1	1	1	0	0	1	0	4	1	0	0	0	0	0	0
6770	1.178444672	1	2	4	4	0	2	0	0	1	0	0	0	0	0	0	5	1	0	0	1	0	0	1	0	5	1	0	0	0	0	1	0
6773	1.071422645	2	2	4	2	0	1	0	1	0	0	0	0	0	0	1	6	1	1	1	1	0	0	1	1	1	1	0	0	0	0	0	0
6777	0.908381714	1	4	1	4	0	1	0	1	0	0	0	0	1	1	1	5	1	1	1	1	0	1	0	0	2	1	0	0	0	0	1	0
6779	3.786974335	1	2	1	4	0	2	0	0	0	1	0	0	0	1	0	5	1	1	1	1	0	1	0	0	1	1	0	0	0	0	0	0
6780	0.293204509	1	3	4	4	0	1	0	1	0	0	0	0	1	0	1	5	1	1	0	1	0	0	1	0	5	1	0	0	0	0	0	0
6782	0.536683653	2	4	4	4	0		0	0	1	0	0	0	1	0		6	1	1	1	1	0	0	1	0	1	0	0	1	0	0	0	0
6785	4.6755177	2	1	3	2	0	1	0	1	0	0	0	0	0	0	1	4	1	1	1	1	1	0	0	0	1	1	0	0	0	0	0	0
6789	0.763646011	2	4	1	1	1	1	0	0	1	0	0	1	1	1	1	5	0	0	0	1	0	1	0	0	1	0	1	0	0	0	0	0
6793	0.493350431	2	3	5	3	0	1	0	1	0	0	0	0	1	0	1	4	0	1	1	1	0	0	1	0	4	1	0	0	0	0	0	0
6794	1.371637445	1	1	5	2	1	2	0	0	0	1	0	0	0	0	0	6	0	0	0	0	0	1	0	0	5	0	1	0	0	0	1	0
6806	0.770810902	2	3	5	2	0	1	0	1	0	0	0	0	1	0	1	6	1	1	1	1	0	0	1	0	1	1	0	0	0	0	0	0
6833	0.583600832	1	4	1	3	0	2	0	0	0	1	0	0	1	1	0	5	1	1	0	1	0	1	0	0	1	0	0	1	0	0	0	0
6834	0.452577135	1	3	4	1	0	1	0	1	0	0	0	0	1	0	1	6	1	1	1	1	0	0	1	1	1	1	0	0	0	0	0	0
6838	0.475766449	2	3	1	2	0	1	0	0	1	0	0	0	1	1	1	5	1	1	0	1	1	0	0	1	1	0	0	1	0	0	0	0
6839	0.805108267	1	3	4	2	0	2	0	0	1	0	0	0	1	0	0	6	1	1	1	1	0	0	1	0	4	1	0	0	0	0	0	0
6844	0.880985158	2	4	6	2	0	2	0	0	1	0	0	0	1	0	0	6	0	0	0	0	0	1	0	0	5	1	0	0	0	0	0	0
6847	2.438965465	1	2	6	3	0	1	1	0	0	0	0	0	0	0	1	5	1	1	1	1	0	1	0	0	1	0	1	0	0	0	0	0
6856	1.164888813	1	2	1	1	1	1	1	0	0	0	0	1	0	1	1	6	1	1	1	1	1	0	0	0	1	0	0	0	1	0	1	0
6862	0.895366193	2	2	5	1	0	2	0	0	0	1	0	0	0	0	0	6	0	0	1	1	1	0	0	1	1	0	0	0	1	0	0	0
6866	0.642473196	1	4	3	4	0	1	0	0	1	0	0	0	1	0	1	5	1	1	1	1	0	0	1	0	2	1	0	0	0	0	1	0
6867	2.201017928	1	2	1	3	0	1	0	1	0	0	0	0	0	1	1	5	1	1	0	1	0	1	0	0	3	0	1	0	0	0	0	0
6868	1.126719647	1	4	2	3	0	1	0	1	0	0	0	0	1	1	1	5	1	1	1	1	0	0	1	0	5	1	0	0	0	0	0	0
6871	0.34945709	2	4	4	4	0	1	0	0	1	0	0	0	1	0	1	6	1	0	1	1	0	0	1	1	1	1	0	0	0	0	0	0
6878	2.106053967	1	2	2	2	1	1	1	0	0	0	0	0	0	1	1	6	1	0	0	1	0	1	0	0	5	1	0	0	0	0	1	0
6886	0.890592808	2	2	6	2	0	2	0	0	1	0	0	0	0	0	0	6	1	1	1	1	0	0	1	0	1	1	0	0	0	0	0	0
6902	0.485190492	1	4	1	4	0	1	0	0	1	0	0	0	1	1	1	5	1	1	1	1	0	1	0	0	1	1	0	0	0	0	0	0
6906	0.538052143	2	3	1	3	0	2	0	0	0	1	0	0	1	1	0	5	1	1	1	1	0	1	0	0	3	1	0	0	0	0	0	0
6907	1.019485396	2	4	2	4	0	1	1	0	0	0	0	0	1	1	1	5	1	1	1	1	0	0	1	0	1	1	0	0	0	0	0	0
6910	0.315055849	1	3	4	3	0	1	1	0	0	0	0	1	1	0	1	6	0	0	1	1	0	0	1	0	1	1	0	0	0	0	0	0
6913	1.081514783	1	3	1	3	0	1	0	0	1	0	0	0	1	1	1	5	1	1	1	1	0	1	0	0	1	0	0	0	1	0	98	98
6916	0.713770866	2	4	1	3	0	1	0	0	1	0	0	0	1	1	1	4	1	1	1	1	1	0	0	0	5	0	0	0	1	0	0	0
6926	1.692355375	1	2	1	1	0	1	0	0	1	0	0	0	0	1	1	6	1	1	0	1	0	1	0	1	5	1	0	0	0	0	0	0
6927	0.273232366	2	4	2	4	0	1	1	0	0	0	0	0	1	1	1	5	1	1	1	1	0	0	1	0	1	1	0	0	0	0	0	0
6930	1.822011892	2	4	1	1	0	1	0	0	1	0	0	0	1	1	1	6	1	1	1	1	1	0	0	1	1	0	0	0	0	1	0	0
6931	0.693527677	1	4	1	3	0	2	0	0	0	0	1	0	1	1	0	6	1	1	0	1	0	1	0	0	1	1	0	0	0	0	0	0
6932	3.439875095	2	2	1	1	0	1	0	1	0	0	0	0	0	1	1	6	1	1	1	0	0	1	0	1	3	0	0	1	0	0	1	0
6935	0.553716105	2	4	1	4	0	2	0	0	0	0	1	0	1	1	0	5	1	1	1	1	0	1	0	0	1	1	0	0	0	0	0	0
6958	0.649962154	2	3	1	4	0		0	0	1	0	0	0	1	1		6	1	1	0	1	0	1	0	0	3	0	0	0	1	0	0	0
6970	1.535174144	2	3	4	1	0	1	0	0	1	0	0	0	1	0	1	4	1	1	1	1	0	0	1	1	1	1	0	0	0	0	0	0
6980	0.471552069	1	3	1	4	1	2	0	0	0	1	0	0	1	1	0	5	1	1	1	1	0	1	0	0	1	1	0	0	0	0	0	0
6983	0.562572031	2	3	1	2	0	1	1	0	0	0	0	0	1	1	1	6	0	0	0	0	0	1	0	0	1	0	0	1	0	0	0	0
