# Supplementary material for: National variability in Americans’ COVID-19 protective behaviors: Implications for vaccine roll-out
Source: PLoS One. 2021 Nov 5;16(11):e0259257. doi: 10.1371/journal.pone.0259257 (PMC8570526; doi:10.1371/journal.pone.0259257)
Supplement: S2 Data — (XLSX) [file pone.0259257.s003.xlsx]

## Sheet: Codebook
Variable Name	Variable Label	Values	Value Label
CaseId	Case ID
WEIGHT	Post-stratification weights - 18+ general population (N=1,007)
GENDER	Respondent Gender	1	Male
		2	Female
EDUC4	Education - highest degree received	1	No HS diploma
		2	HS graduate or equivalent
		3	Some college
		4	BA or above
EMPLOY	Employment status	1	Working - as a paid employee
		2	Working - self-employed
		3	Not working - looking for work or on temporary layoff from a job
		4	Not working - retired
		5	Not working - disabled
		6	Not working - other
REGION4	U.S. Region	1	Northeast
		2	Midwest
		3	South
		4	West
PersonalCrimJust_Ever	Personal history of conviction or incarceration	0	No
		1	Yes
incomedummy_LESS25K	Household income less than $25,000	0	No
		1	Yes
incomedummy_25to49K	Household income $25-49,000	0	No
		1	Yes
incomedummy_50to84K	Household income $50-84,000	0	No
		1	Yes
incomedummy_85to150K	Household income $85-150,000	0	No
		1	Yes
incomedummy_OVER150K	Household income over $150,000	0	No
		1	Yes
PersonalMisuse_Lifetime	Personal history of ever using opioids other than how was prescribed by a healthcare provider	0	No
		1	Yes
Education_COLLEGE	Dichotomous education level	0	No college
		1	Some college or above
EMPLOYED_vs_NOT	Dichotomous employment status	0	Unemployed
		1	Employed
Median_Income		1	Below state median
		0	Above state median
StPlcyCt	Number of COVID-related policies in the state		Numerical entry
Groups10_measure	Limits interactions to groups of 10 or less	0	No
		1	Yes
SixFeet_measure	Maintains six feet of distance from others outside of household	0	No
		1	Yes
WearMask_measure	Wears mask when leaving home	0	No
		1	Yes
WashHands_react_01	Washes hands more often than usual	0	No
		1	Yes
Age_18to30	Respondent age between 18 and 30	0	No
		1	Yes
Age_31to59	Respondent age between 31 and 59	0	No
		1	Yes
Age_60plus	Respondent age 60 or above	0	No
		1	Yes
EmergHtspt_Adjusted	COVID-19 hotspot, adjusted	0	No
		1	Yes
PartyID5	Political party affiliation	1	Democrat
		2	Lean democrat
		3	Neither/Don't Lean/Independent
		4	Lean republican
		5	Republican
RACE_White	Respondent race: White	0	No
		1	Yes
RACE_Black	Respondent race: Black	0	No
		1	Yes
RACE_OtherMixed	Respondent race: Other or 2+ races	0	No
		1	Yes
RACE_Hispanic	Respondent race: Hispanic	0	No
		1	Yes
RACE_Asian	Respondent race: Asian	0	No
		1	Yes
PersonalCOVIDTest	Respondent tested for COVID	0	No
		1	Yes
PersonalPositive	Respondent tested positive for COVID	0	No
		1	Yes
